# Supplementary material for: MutSpec: a Galaxy toolbox for streamlined analyses of somatic mutation spectra in human and mouse cancer genomes
Source: BMC Bioinformatics. 2016 Apr 18;17:170. doi: 10.1186/s12859-016-1011-z (PMC4835840; doi:10.1186/s12859-016-1011-z)
Supplement: Additional file 1: — Example of Excel file generated by MutSpec-Stat tool. The data in this file correspond to the example analysis of OSCC described herein. (XLS 37674 kb) [file 12859_2016_1011_MOESM1_ESM.xls]

## Sheet: Sample_List
Samples	Total number SBS	Total number of Indel	Total number of mutations
DO27867	37	1	38
DO27869	293	6	299
DO27871	66	2	68
DO27873	58	1	59
DO27875	74	2	76
DO27877	73	3	76
DO27879	367	3	370
DO27881	66	1	67
DO27883	96	6	102
DO27885	141	3	144
DO27887	110	3	113
DO27889	183	19	202
DO27891	102	5	107
DO27893	154	4	158
DO27895	65	1	66
DO27897	108	1	109
DO27899	69	1	70
DO27901	131	2	133
DO27903	87	2	89
DO27905	81	5	86
DO27907	47	0	47
DO27909	145	3	148
DO27911	93	3	96
DO27913	63	2	65
DO27915	87	3	90
DO27917	22	1	23
DO27919	93	2	95
DO27921	33	2	35
DO27923	48	2	50
DO27925	85	3	88
DO27927	135	2	137
DO27929	68	2	70
DO27931	68	4	72
DO27933	14	1	15
DO27935	88	2	90
DO27937	89	4	93
DO27939	60	6	66
DO27941	9	2	11
DO27943	894	2	896
DO27945	84	1	85
DO27947	56	3	59
DO27949	70	4	74
DO27951	52	3	55
DO27953	65	4	69
DO27955	51	4	55
DO27957	48	0	48
DO27959	55	0	55
DO27961	56	2	58
DO27963	60	5	65
DO27965	75	3	78
DO50657	192	1	193
DO50659	110	2	112
DO50660	74	1	75
DO50662	195	2	197
DO50664	132	1	133
DO50666	111	0	111
DO50668	151	0	151
DO50669	212	3	215
DO50671	174	0	174
DO50672	233	2	235
DO50673	161	0	161
DO50674	146	0	146
DO50676	140	2	142
DO50678	143	2	145
DO50679	100	4	104
DO50680	86	0	86
DO50681	163	1	164
DO50682	132	2	134
DO50684	160	4	164
DO50685	202	0	202
DO50686	98	0	98
DO50687	109	2	111
DO50688	79	0	79
DO50690	106	0	106
DO50692	128	3	131
DO50694	87	0	87
DO50696	101	1	102
DO50698	75	0	75
DO50699	111	2	113
DO50700	83	1	84
DO50701	64	2	66
DO50702	90	2	92
DO50703	58	2	60
DO50704	92	2	94
DO50705	85	3	88
DO50707	153	2	155
DO50708	86	0	86
DO50710	155	2	157
DO50712	129	1	130
DO50713	129	2	131
DO50715	92	1	93
DO50717	131	1	132
DO50718	201	1	202
DO50720	127	3	130
DO50721	116	2	118
DO50723	62	0	62
DO50724	104	2	106
DO50725	185	2	187
DO50726	143	2	145
DO50727	603	3	606
DO50729	184	0	184
DO50731	157	3	160
DO50732	198	2	200
DO50733	139	1	140
DO50734	92	0	92
DO50735	77	2	79
Pool_Data	12820	225	13045

## Sheet: Input_NMF_Count
	DO27867	DO27869	DO27871	DO27873	DO27875	DO27877	DO27879	DO27881	DO27883	DO27885	DO27887	DO27889	DO27891	DO27893	DO27895	DO27897	DO27899	DO27901	DO27903	DO27905	DO27907	DO27909	DO27911	DO27913	DO27915	DO27917	DO27919	DO27921	DO27923	DO27925	DO27927	DO27929	DO27931	DO27933	DO27935	DO27937	DO27939	DO27941	DO27943	DO27945	DO27947	DO27949	DO27951	DO27953	DO27955	DO27957	DO27959	DO27961	DO27963
A[C>A]A	0	2	3	0	3	2	0	0	2	1	3	3	3	0	3	10	2	5	4	3	4	2	1	3	2	1	2	1	1	1	0	2	3	0	2	1	1	0	11	0	1	2	4	0	0	1	0	1	0
A[C>G]A	0	0	1	0	0	0	2	1	0	0	1	1	1	0	0	0	0	1	2	0	0	0	0	0	0	1	1	1	1	2	1	0	0	0	0	0	0	0	2	0	0	0	1	0	1	0	0	0	0
A[C>T]A	1	1	0	1	1	1	0	0	3	1	0	3	1	1	0	0	1	0	0	0	1	2	0	0	0	0	1	0	1	0	1	1	2	0	2	3	0	0	2	1	1	0	0	0	0	0	1	1	2
A[T>A]A	0	0	0	0	0	0	0	0	0	1	0	0	0	0	0	0	0	0	0	0	0	0	0	0	0	0	0	0	0	0	0	0	0	0	0	0	0	0	2	0	0	0	0	0	0	0	0	0	0
A[T>C]A	0	0	0	0	0	2	0	1	0	0	0	0	0	0	0	0	0	0	0	1	0	0	0	0	0	0	0	0	0	0	0	2	0	0	0	0	0	0	2	0	0	0	0	0	0	1	0	0	0
A[T>G]A	0	0	1	1	0	1	0	0	0	0	0	0	0	0	0	0	0	1	0	0	0	0	1	0	0	0	0	0	0	0	0	0	0	0	0	0	0	0	1	1	0	0	0	1	0	0	0	0	0
A[C>A]C	1	1	1	2	3	2	1	1	1	3	4	4	4	5	2	8	5	4	2	4	1	6	2	2	3	2	2	1	3	3	5	3	2	1	1	0	1	0	2	0	1	1	0	0	0	1	0	0	1
A[C>G]C	0	0	0	0	0	0	0	0	0	1	0	0	1	1	0	1	0	0	0	1	0	0	0	1	0	0	1	0	0	0	0	0	0	0	1	0	0	0	1	0	1	1	0	3	0	1	0	0	0
A[C>T]C	1	2	0	0	0	0	0	0	2	2	1	1	3	1	1	2	1	1	1	2	0	0	0	1	2	0	0	0	0	0	1	0	1	0	0	1	0	0	15	2	0	0	0	1	1	1	1	0	1
A[T>A]C	0	0	0	0	0	0	0	0	0	0	0	0	0	0	0	0	0	0	0	0	0	1	0	2	0	0	0	0	0	0	0	1	0	0	2	0	1	0	1	0	0	0	1	0	0	0	0	1	0
A[T>C]C	0	1	0	0	0	1	0	0	0	0	0	3	0	1	0	0	1	0	0	1	0	1	0	0	0	0	0	0	0	1	1	1	1	0	0	0	1	0	4	0	0	1	0	1	0	0	0	0	0
A[T>G]C	0	0	0	0	0	0	0	1	0	0	1	0	0	0	1	0	0	1	1	0	0	0	0	0	0	0	0	1	0	0	0	0	0	0	1	0	0	0	0	1	0	0	0	0	0	0	0	0	0
A[C>A]G	1	0	0	2	0	1	1	1	2	0	1	2	0	1	2	3	2	2	1	2	0	1	3	1	2	0	0	1	1	1	0	0	2	0	0	0	1	0	1	1	1	2	1	0	0	1	0	1	0
A[C>G]G	0	0	0	0	0	0	1	0	1	1	0	0	0	0	0	0	0	0	0	0	0	0	0	0	0	0	0	0	0	0	2	1	0	0	0	0	0	0	0	1	0	0	0	0	0	0	0	0	0
A[C>T]G	1	4	0	5	7	2	2	7	3	9	6	8	3	7	2	6	2	5	1	2	2	7	2	2	6	3	4	2	0	7	5	3	4	0	6	6	3	0	2	7	4	7	4	4	4	4	7	4	2
A[T>A]G	0	0	0	0	1	0	0	0	0	0	1	0	0	1	0	0	1	1	0	0	1	0	0	0	0	0	0	0	0	0	0	0	0	0	1	1	0	0	1	0	0	0	0	0	0	0	1	0	0
A[T>C]G	0	0	0	0	0	0	0	0	0	0	0	0	1	1	1	1	0	1	1	0	0	1	0	1	0	0	1	1	0	0	0	0	1	0	0	0	1	0	2	0	1	0	0	0	2	0	0	0	1
A[T>G]G	0	0	0	0	0	0	1	0	0	0	0	0	0	0	0	0	0	0	0	0	0	0	2	0	0	0	0	0	0	0	0	0	0	0	0	0	0	0	1	0	0	1	0	0	0	0	0	0	0
A[C>A]T	0	2	0	1	1	2	0	1	0	0	2	2	1	2	4	2	1	1	1	0	1	0	2	3	0	0	0	0	1	1	0	0	2	1	0	0	0	1	2	0	1	0	0	0	0	0	0	0	0
A[C>G]T	0	0	0	0	0	0	0	0	0	2	0	0	1	0	0	0	0	0	0	0	0	1	0	1	0	0	0	1	0	0	0	0	1	0	0	0	0	0	1	0	1	0	0	0	0	0	0	0	0
A[C>T]T	0	1	2	0	1	0	0	0	0	2	0	2	1	0	0	0	0	0	0	1	0	0	1	0	0	0	0	0	0	0	1	0	0	0	1	1	0	0	4	0	0	1	0	0	1	0	2	0	0
A[T>A]T	0	0	0	0	0	1	0	0	0	1	0	1	0	1	1	0	0	1	0	0	0	0	0	0	0	0	0	0	0	0	0	0	0	0	0	0	1	0	1	0	0	0	0	2	0	1	0	0	0
A[T>C]T	2	1	0	0	0	1	0	0	0	1	1	0	0	0	0	0	0	1	2	0	0	2	0	0	0	0	1	0	0	0	1	2	0	0	0	0	0	0	3	0	0	2	0	0	0	0	0	0	2
A[T>G]T	0	0	0	0	0	0	0	0	0	0	0	0	0	0	0	0	0	0	0	0	0	0	0	0	1	0	0	0	0	0	0	0	0	0	0	0	0	0	0	0	0	0	0	0	0	0	0	0	0
C[C>A]A	0	0	1	0	3	2	2	1	3	1	2	4	2	1	4	3	1	9	1	2	1	6	3	5	4	0	1	1	0	2	1	2	5	0	0	2	2	0	20	0	1	5	1	3	2	0	0	1	0
C[C>G]A	0	0	0	0	0	0	2	1	1	1	0	0	1	1	0	0	0	1	0	0	0	0	1	0	0	0	0	0	0	0	1	0	0	0	1	1	0	0	1	1	0	0	0	0	0	0	1	2	0
C[C>T]A	1	4	1	3	4	0	1	0	3	2	1	2	1	2	1	0	0	2	3	1	1	2	0	3	2	0	1	0	1	1	2	1	0	0	2	2	2	0	71	2	2	1	0	0	1	0	1	1	0
C[T>A]A	0	0	0	0	0	0	0	0	0	1	0	0	0	0	0	0	0	1	0	0	0	1	0	0	0	0	0	0	0	0	0	0	0	0	0	0	0	0	4	0	0	0	0	0	0	0	0	0	0
C[T>C]A	0	0	0	0	0	0	0	0	1	0	0	3	0	0	0	0	0	0	0	0	0	0	0	0	1	0	0	0	0	0	0	0	0	0	1	0	0	0	1	2	0	0	1	0	0	0	0	0	0
C[T>G]A	0	0	0	0	0	1	0	0	0	0	0	0	0	0	0	0	0	0	0	0	0	0	0	0	0	0	0	0	0	0	1	0	0	0	0	0	0	0	1	0	1	0	0	0	0	0	0	0	1
C[C>A]C	2	0	0	2	2	3	0	0	2	2	4	6	4	4	0	3	2	3	2	1	1	4	2	1	2	3	3	0	0	1	0	1	2	1	2	2	0	0	6	0	1	1	1	1	0	1	2	0	0
C[C>G]C	0	0	0	0	0	2	0	0	1	0	1	0	0	0	0	0	0	0	0	0	0	0	0	0	0	0	0	0	0	0	0	1	0	0	0	1	0	0	2	0	0	0	0	1	0	0	0	0	0
C[C>T]C	0	1	2	0	0	2	0	0	2	3	1	4	1	1	0	1	0	0	0	1	1	1	0	3	1	0	0	0	0	0	0	2	2	0	0	2	1	0	116	0	0	1	1	0	1	1	0	1	1
C[T>A]C	1	0	0	0	0	0	0	0	2	1	0	1	0	2	0	0	0	0	0	0	0	0	0	0	0	0	0	0	0	0	0	0	0	0	1	0	0	0	0	1	0	0	1	0	1	0	1	1	0
C[T>C]C	0	1	0	0	0	0	1	0	0	1	0	1	0	1	0	2	0	0	0	0	0	1	0	0	0	0	0	0	0	2	0	0	1	0	0	1	0	0	1	0	0	1	1	1	0	0	0	1	0
C[T>G]C	0	0	1	0	1	0	0	0	1	0	0	0	0	0	0	0	0	0	0	0	0	0	0	0	0	0	0	0	0	0	1	0	0	0	0	0	0	1	6	0	0	0	0	1	0	0	0	0	0
C[C>A]G	0	0	3	1	4	1	0	1	0	0	1	4	2	4	1	1	2	5	1	0	0	2	5	1	2	0	0	0	2	0	0	0	1	2	1	2	1	0	1	1	0	3	1	0	1	0	0	0	0
C[C>G]G	0	0	1	0	0	0	1	0	1	1	0	0	1	1	0	2	0	0	0	0	0	0	0	0	0	0	0	0	0	0	0	1	0	0	0	0	1	0	1	0	1	1	0	0	0	0	0	1	0
C[C>T]G	3	11	3	4	5	5	9	6	9	4	4	10	13	17	2	8	3	3	6	2	3	5	3	0	5	0	4	2	3	3	6	4	2	0	9	5	5	0	37	5	5	1	4	4	3	0	5	4	5
C[T>A]G	0	1	1	0	0	1	0	1	1	0	1	0	0	0	0	0	0	0	0	0	1	1	0	0	1	0	1	0	0	0	1	0	1	0	0	1	0	0	1	0	0	0	0	1	0	0	0	1	0
C[T>C]G	0	0	1	0	0	0	0	0	1	0	0	1	2	1	2	0	2	0	0	0	0	1	0	0	0	0	0	0	0	0	0	0	0	0	0	0	1	0	3	0	0	0	1	0	1	0	0	0	1
C[T>G]G	0	0	1	0	0	0	0	0	0	1	0	0	0	0	0	0	0	1	0	0	0	0	1	0	0	0	0	0	0	0	0	1	0	1	0	1	0	0	6	0	1	0	0	0	0	0	0	0	0
C[C>A]T	3	1	2	4	0	1	0	1	1	3	2	13	0	4	5	5	2	2	3	4	2	1	3	1	2	1	1	0	1	2	1	1	1	1	3	1	0	0	5	0	1	1	0	0	1	1	1	2	1
C[C>G]T	0	2	0	0	0	0	2	1	0	1	0	0	0	1	0	0	0	0	1	0	0	1	0	0	0	0	0	0	0	0	3	0	0	0	0	1	0	0	4	0	0	0	0	1	0	0	0	0	0
C[C>T]T	1	0	0	1	2	0	1	2	2	0	0	0	2	4	0	1	0	1	1	0	2	1	0	1	0	1	3	0	2	0	1	0	0	0	4	3	1	0	72	0	2	0	1	2	0	0	1	0	3
C[T>A]T	0	0	0	0	0	0	0	0	0	0	0	0	0	0	0	0	0	0	0	0	0	0	0	0	0	0	0	0	1	0	0	0	0	0	0	0	1	0	1	0	0	0	0	0	0	0	0	2	0
C[T>C]T	0	0	0	0	0	2	0	0	0	1	0	1	0	0	1	1	0	0	0	0	1	0	0	0	1	0	0	0	0	0	0	0	0	1	0	0	1	0	0	0	0	0	0	1	0	0	0	0	0
C[T>G]T	0	1	1	0	0	0	0	0	0	0	0	0	0	2	0	0	0	0	0	0	0	0	0	0	0	0	0	0	0	1	0	0	0	0	0	2	0	0	4	0	0	0	1	0	0	0	0	2	0
G[C>A]A	1	4	2	5	0	2	2	5	4	4	2	7	4	3	6	5	7	12	1	6	3	6	3	6	2	1	4	4	6	1	3	4	2	1	6	5	5	1	13	3	1	6	1	2	4	2	1	1	1
G[C>G]A	0	1	0	0	0	0	1	1	0	1	0	0	0	0	0	0	0	0	0	0	0	0	0	0	0	0	0	0	0	0	0	0	0	0	1	0	0	0	1	0	0	0	0	0	1	0	0	0	0
G[C>T]A	0	3	0	1	1	1	2	0	0	1	2	2	3	2	0	1	1	0	1	0	0	2	1	0	1	0	0	0	0	2	1	0	2	2	2	1	1	0	3	0	1	0	0	0	1	0	1	2	1
G[T>A]A	0	0	0	0	1	0	0	1	0	0	0	0	1	0	1	0	0	0	0	0	0	0	0	0	0	0	0	0	0	0	0	0	0	0	0	0	1	0	3	0	0	0	0	0	0	0	0	1	0
G[T>C]A	0	1	1	1	0	0	0	0	1	0	0	2	0	2	0	0	1	0	0	0	0	1	0	0	1	0	0	0	0	0	0	1	2	0	0	1	0	0	0	0	1	0	0	1	1	0	0	0	0
G[T>G]A	0	0	0	0	0	0	0	0	0	0	0	0	0	1	0	0	0	0	0	0	0	0	0	0	1	0	0	0	0	0	0	0	0	0	2	0	0	0	2	0	0	0	0	0	0	0	0	0	0
G[C>A]C	3	2	4	4	3	2	4	4	3	4	10	3	8	6	7	8	7	11	4	8	3	1	6	3	7	1	3	0	5	6	1	2	5	0	3	3	5	1	0	5	4	5	1	3	3	0	1	1	1
G[C>G]C	0	0	0	0	1	0	0	0	0	0	0	1	0	0	0	0	0	0	0	0	0	0	0	0	0	0	0	0	0	0	0	0	1	0	1	1	0	0	0	0	0	0	0	0	0	0	0	0	1
G[C>T]C	0	1	0	1	1	1	1	1	2	2	1	5	0	2	0	1	0	0	0	1	0	1	0	0	0	0	0	1	1	2	3	0	0	0	0	1	1	0	17	1	0	1	0	1	1	1	1	1	0
G[T>A]C	0	0	0	0	0	0	0	0	0	0	0	0	0	0	0	0	0	0	0	0	0	0	0	0	0	0	0	0	0	0	0	0	0	0	0	0	0	0	0	0	0	0	1	0	0	0	0	0	0
G[T>C]C	0	0	0	0	0	0	0	1	0	1	3	0	0	0	0	0	0	1	0	0	1	0	0	1	0	0	0	0	2	0	0	1	0	0	0	1	0	0	1	1	0	0	0	1	0	0	0	0	0
G[T>G]C	0	0	0	0	0	0	0	0	0	0	0	0	0	0	0	0	0	0	0	0	0	0	0	0	0	0	0	0	0	0	0	0	0	0	0	0	0	0	0	0	0	0	0	0	0	0	0	0	0
G[C>A]G	0	0	3	0	2	2	2	2	4	3	3	2	1	1	2	3	2	7	1	1	0	5	3	1	2	0	0	1	3	2	3	3	2	0	1	2	0	0	1	2	1	3	0	2	1	1	1	1	0
G[C>G]G	0	0	0	0	0	0	0	0	0	0	0	2	0	0	0	0	0	0	0	0	0	0	0	0	0	0	0	0	0	0	0	0	0	0	1	0	0	0	1	1	0	0	0	0	0	0	0	0	0
G[C>T]G	6	7	3	4	1	5	2	2	6	5	2	18	4	8	2	1	0	8	3	2	2	10	2	4	1	0	3	3	3	3	6	5	7	0	7	6	2	1	3	7	3	2	4	5	4	6	3	5	5
G[T>A]G	0	0	0	0	0	0	0	0	0	0	0	0	0	0	0	0	0	0	0	0	0	0	0	0	1	0	0	0	0	0	1	0	0	0	1	0	0	0	2	0	1	0	0	0	0	0	0	0	0
G[T>C]G	0	0	0	0	0	1	0	1	0	1	0	2	0	0	1	0	0	0	0	0	1	0	0	0	0	0	0	0	0	2	0	0	0	0	1	0	1	0	1	1	0	0	0	0	0	0	0	1	0
G[T>G]G	0	0	0	0	1	1	0	1	1	0	0	0	0	1	0	0	0	0	0	0	0	1	1	0	0	0	0	0	0	0	0	0	0	1	0	1	0	0	2	1	0	0	0	0	0	0	0	0	0
G[C>A]T	1	1	4	3	4	4	4	4	5	2	3	5	5	3	5	4	4	3	2	5	2	6	6	4	8	3	2	0	2	1	1	1	0	1	4	2	2	2	4	2	2	0	1	2	3	0	1	1	0
G[C>G]T	0	0	1	0	1	0	1	0	0	1	1	1	0	0	1	0	0	0	0	0	0	1	0	0	0	0	0	0	0	0	0	0	0	0	0	0	0	0	1	0	0	0	0	0	0	0	0	1	1
G[C>T]T	0	3	0	1	0	2	2	0	1	1	1	4	0	0	1	0	0	0	0	0	0	1	0	0	2	1	1	1	0	0	3	0	0	0	0	2	0	0	4	0	1	3	1	2	2	0	2	1	5
G[T>A]T	0	0	0	0	0	0	0	0	1	0	0	0	0	0	0	0	1	0	0	0	0	0	0	0	0	0	0	0	0	0	0	0	0	0	0	0	0	0	0	0	1	0	0	0	0	1	0	0	0
G[T>C]T	0	1	0	1	2	0	0	0	1	1	0	0	2	0	1	1	1	0	0	1	1	1	0	1	0	0	0	0	0	1	0	0	0	0	1	2	0	0	1	0	0	0	1	0	0	0	0	0	0
G[T>G]T	0	0	0	0	0	0	0	0	0	1	0	1	0	0	0	0	0	0	0	0	0	0	0	0	1	0	0	0	0	0	0	0	0	0	0	0	0	0	1	0	0	1	0	0	0	0	0	0	0
T[C>A]A	2	8	0	1	1	2	2	0	1	1	2	6	0	1	0	0	1	5	2	2	2	3	4	2	2	0	0	0	0	3	5	2	1	0	0	1	0	1	14	1	1	0	1	2	1	2	0	2	2
T[C>G]A	0	44	2	0	0	0	74	0	0	9	10	4	1	1	0	1	1	5	4	2	0	2	5	0	2	0	8	0	0	3	13	5	1	0	0	0	2	0	2	4	0	1	0	0	0	2	4	0	0
T[C>T]A	1	54	7	1	2	0	74	0	2	12	8	3	1	9	1	2	2	2	8	6	1	14	10	0	1	1	15	2	0	9	10	2	0	0	3	2	2	0	48	7	2	2	3	1	1	1	1	0	4
T[T>A]A	0	0	0	0	0	1	0	0	0	0	0	0	1	0	0	0	0	0	0	0	0	0	0	0	0	0	0	0	0	1	0	0	0	0	0	0	0	0	8	0	0	0	0	0	0	0	0	0	0
T[T>C]A	0	0	0	0	0	0	0	0	0	0	0	1	0	0	1	2	1	1	0	0	0	1	0	0	0	0	0	0	0	0	0	1	0	0	0	0	1	0	1	0	0	0	0	0	0	0	0	1	0
T[T>G]A	0	0	0	0	0	0	0	0	0	0	0	0	0	0	0	0	0	0	0	0	0	0	0	0	0	0	0	0	0	0	1	1	0	0	0	0	0	0	0	0	0	0	0	0	0	0	0	0	0
T[C>A]C	0	5	0	1	0	2	1	1	1	5	2	6	3	1	2	4	2	0	2	3	2	4	4	1	3	0	2	1	1	3	1	2	2	0	1	2	0	0	3	0	1	1	1	4	0	0	1	0	1
T[C>G]C	0	10	1	0	0	0	26	1	0	4	4	0	0	0	0	1	0	2	2	2	0	3	0	0	1	0	2	0	0	1	6	0	0	0	2	2	0	0	7	1	1	0	1	0	1	3	2	0	1
T[C>T]C	0	11	1	1	3	1	19	2	3	1	2	2	1	5	0	0	1	2	2	0	0	6	2	0	0	0	4	3	1	2	1	1	0	0	1	4	0	0	193	0	3	1	2	1	0	1	0	3	2
T[T>A]C	0	0	0	0	0	0	0	1	0	1	0	3	0	0	0	0	0	0	0	0	0	0	0	0	1	0	0	0	0	1	0	0	1	0	0	0	0	0	5	0	0	0	0	0	0	0	1	0	1
T[T>C]C	1	0	0	0	0	0	3	0	1	0	0	4	3	1	0	1	0	1	1	0	0	1	0	0	0	0	1	0	0	1	0	0	0	0	0	1	0	0	2	2	0	0	0	0	0	0	0	0	1
T[T>G]C	0	0	0	0	0	0	0	0	0	0	0	1	1	0	0	0	0	0	0	0	0	0	0	0	0	0	0	0	0	0	0	0	0	0	0	1	0	0	1	0	0	0	0	0	0	0	0	0	0
T[C>A]G	1	1	0	2	3	1	1	0	2	2	2	1	1	0	0	4	0	2	2	0	1	1	3	1	1	0	1	0	1	0	1	0	1	0	2	2	1	0	2	0	0	2	1	0	0	0	0	2	0
T[C>G]G	0	1	0	0	0	0	7	0	0	1	3	0	0	0	0	0	0	1	0	0	0	1	0	0	0	0	0	0	0	0	3	0	0	0	0	1	0	0	2	0	0	0	0	0	0	0	0	0	0
T[C>T]G	1	18	2	2	3	3	21	5	9	6	4	5	8	29	1	2	4	6	6	4	0	6	2	3	5	2	4	2	1	5	9	5	3	0	5	3	6	1	44	3	3	4	4	8	4	4	6	2	8
T[T>A]G	0	0	0	0	0	0	0	0	0	0	0	0	1	0	0	0	1	1	0	0	0	0	0	0	0	0	0	0	0	0	0	0	0	0	0	0	0	0	3	1	0	0	0	0	0	0	0	0	0
T[T>C]G	0	0	0	0	0	0	0	1	0	0	0	0	0	0	0	1	0	0	0	0	1	0	0	1	0	0	0	0	0	0	1	0	0	0	0	0	0	0	1	0	1	0	0	0	0	0	0	0	0
T[T>G]G	0	0	0	0	0	0	0	0	0	0	0	0	0	0	0	0	0	0	0	0	0	0	0	0	0	0	0	0	0	1	1	0	0	0	0	0	0	0	3	0	0	1	0	0	0	0	0	0	0
T[C>A]T	1	3	1	1	2	4	2	3	0	1	0	4	2	3	0	3	1	4	1	1	2	8	7	0	4	0	1	2	0	1	2	0	2	0	0	0	1	0	4	2	1	0	2	1	0	3	1	0	0
T[C>G]T	0	47	4	0	1	0	70	1	2	12	5	6	0	1	0	1	1	2	6	3	0	2	2	1	1	1	8	0	2	2	19	1	0	1	0	2	0	0	4	8	0	2	0	0	1	3	0	1	2
T[C>T]T	1	30	3	1	3	2	19	1	1	10	2	1	0	6	0	2	2	1	4	5	2	5	0	2	2	0	7	1	1	3	4	1	1	0	1	0	1	0	53	4	0	2	0	1	2	3	3	2	2
T[T>A]T	0	0	0	0	0	0	0	0	0	0	0	0	2	0	0	0	0	0	0	0	0	0	0	0	0	0	0	0	0	0	0	0	0	0	0	0	1	0	1	0	0	0	0	0	0	0	0	0	0
T[T>C]T	0	0	1	0	0	0	0	0	0	0	0	1	0	0	0	0	0	0	0	1	0	1	0	0	0	0	0	0	1	1	0	0	1	0	1	0	0	0	2	1	0	0	2	0	0	1	0	0	0
T[T>G]T	0	0	0	0	0	0	0	0	0	0	0	0	0	0	0	0	0	1	1	0	0	0	0	0	0	0	0	0	0	0	0	0	0	0	0	0	1	0	5	0	0	0	0	0	0	0	1	0	0
[truncated: 57 more columns]

## Sheet: Input_NMF_Percent
	DO27867	DO27869	DO27871	DO27873	DO27875	DO27877	DO27879	DO27881	DO27883	DO27885	DO27887	DO27889	DO27891	DO27893	DO27895	DO27897	DO27899	DO27901	DO27903	DO27905	DO27907	DO27909	DO27911	DO27913	DO27915	DO27917	DO27919	DO27921	DO27923	DO27925	DO27927	DO27929	DO27931	DO27933	DO27935	DO27937	DO27939	DO27941	DO27943	DO27945	DO27947	DO27949	DO27951	DO27953	DO27955	DO27957	DO27959	DO27961	DO27963
A[C>A]A	0	0.68	4.55	0	4.05	2.74	0	0	2.08	0.71	2.73	1.64	2.94	0	4.62	9.26	2.9	3.82	4.6	3.7	8.51	1.38	1.08	4.76	2.3	4.55	2.15	3.03	2.08	1.18	0	2.94	4.41	0	2.27	1.12	1.67	0	1.23	0	1.79	2.86	7.69	0	0	2.08	0	1.79	0
A[C>G]A	0	0	1.52	0	0	0	0.54	1.52	0	0	0.91	0.55	0.98	0	0	0	0	0.76	2.3	0	0	0	0	0	0	4.55	1.08	3.03	2.08	2.35	0.74	0	0	0	0	0	0	0	0.22	0	0	0	1.92	0	1.96	0	0	0	0
A[C>T]A	2.7	0.34	0	1.72	1.35	1.37	0	0	3.12	0.71	0	1.64	0.98	0.65	0	0	1.45	0	0	0	2.13	1.38	0	0	0	0	1.08	0	2.08	0	0.74	1.47	2.94	0	2.27	3.37	0	0	0.22	1.19	1.79	0	0	0	0	0	1.82	1.79	3.33
A[T>A]A	0	0	0	0	0	0	0	0	0	0.71	0	0	0	0	0	0	0	0	0	0	0	0	0	0	0	0	0	0	0	0	0	0	0	0	0	0	0	0	0.22	0	0	0	0	0	0	0	0	0	0
A[T>C]A	0	0	0	0	0	2.74	0	1.52	0	0	0	0	0	0	0	0	0	0	0	1.23	0	0	0	0	0	0	0	0	0	0	0	2.94	0	0	0	0	0	0	0.22	0	0	0	0	0	0	2.08	0	0	0
A[T>G]A	0	0	1.52	1.72	0	1.37	0	0	0	0	0	0	0	0	0	0	0	0.76	0	0	0	0	1.08	0	0	0	0	0	0	0	0	0	0	0	0	0	0	0	0.11	1.19	0	0	0	1.54	0	0	0	0	0
A[C>A]C	2.7	0.34	1.52	3.45	4.05	2.74	0.27	1.52	1.04	2.13	3.64	2.19	3.92	3.25	3.08	7.41	7.25	3.05	2.3	4.94	2.13	4.14	2.15	3.17	3.45	9.09	2.15	3.03	6.25	3.53	3.7	4.41	2.94	7.14	1.14	0	1.67	0	0.22	0	1.79	1.43	0	0	0	2.08	0	0	1.67
A[C>G]C	0	0	0	0	0	0	0	0	0	0.71	0	0	0.98	0.65	0	0.93	0	0	0	1.23	0	0	0	1.59	0	0	1.08	0	0	0	0	0	0	0	1.14	0	0	0	0.11	0	1.79	1.43	0	4.62	0	2.08	0	0	0
A[C>T]C	2.7	0.68	0	0	0	0	0	0	2.08	1.42	0.91	0.55	2.94	0.65	1.54	1.85	1.45	0.76	1.15	2.47	0	0	0	1.59	2.3	0	0	0	0	0	0.74	0	1.47	0	0	1.12	0	0	1.68	2.38	0	0	0	1.54	1.96	2.08	1.82	0	1.67
A[T>A]C	0	0	0	0	0	0	0	0	0	0	0	0	0	0	0	0	0	0	0	0	0	0.69	0	3.17	0	0	0	0	0	0	0	1.47	0	0	2.27	0	1.67	0	0.11	0	0	0	1.92	0	0	0	0	1.79	0
A[T>C]C	0	0.34	0	0	0	1.37	0	0	0	0	0	1.64	0	0.65	0	0	1.45	0	0	1.23	0	0.69	0	0	0	0	0	0	0	1.18	0.74	1.47	1.47	0	0	0	1.67	0	0.45	0	0	1.43	0	1.54	0	0	0	0	0
A[T>G]C	0	0	0	0	0	0	0	1.52	0	0	0.91	0	0	0	1.54	0	0	0.76	1.15	0	0	0	0	0	0	0	0	3.03	0	0	0	0	0	0	1.14	0	0	0	0	1.19	0	0	0	0	0	0	0	0	0
A[C>A]G	2.7	0	0	3.45	0	1.37	0.27	1.52	2.08	0	0.91	1.09	0	0.65	3.08	2.78	2.9	1.53	1.15	2.47	0	0.69	3.23	1.59	2.3	0	0	3.03	2.08	1.18	0	0	2.94	0	0	0	1.67	0	0.11	1.19	1.79	2.86	1.92	0	0	2.08	0	1.79	0
A[C>G]G	0	0	0	0	0	0	0.27	0	1.04	0.71	0	0	0	0	0	0	0	0	0	0	0	0	0	0	0	0	0	0	0	0	1.48	1.47	0	0	0	0	0	0	0	1.19	0	0	0	0	0	0	0	0	0
A[C>T]G	2.7	1.37	0	8.62	9.46	2.74	0.54	10.61	3.12	6.38	5.45	4.37	2.94	4.55	3.08	5.56	2.9	3.82	1.15	2.47	4.26	4.83	2.15	3.17	6.9	13.64	4.3	6.06	0	8.24	3.7	4.41	5.88	0	6.82	6.74	5	0	0.22	8.33	7.14	10	7.69	6.15	7.84	8.33	12.73	7.14	3.33
A[T>A]G	0	0	0	0	1.35	0	0	0	0	0	0.91	0	0	0.65	0	0	1.45	0.76	0	0	2.13	0	0	0	0	0	0	0	0	0	0	0	0	0	1.14	1.12	0	0	0.11	0	0	0	0	0	0	0	1.82	0	0
A[T>C]G	0	0	0	0	0	0	0	0	0	0	0	0	0.98	0.65	1.54	0.93	0	0.76	1.15	0	0	0.69	0	1.59	0	0	1.08	3.03	0	0	0	0	1.47	0	0	0	1.67	0	0.22	0	1.79	0	0	0	3.92	0	0	0	1.67
A[T>G]G	0	0	0	0	0	0	0.27	0	0	0	0	0	0	0	0	0	0	0	0	0	0	0	2.15	0	0	0	0	0	0	0	0	0	0	0	0	0	0	0	0.11	0	0	1.43	0	0	0	0	0	0	0
A[C>A]T	0	0.68	0	1.72	1.35	2.74	0	1.52	0	0	1.82	1.09	0.98	1.3	6.15	1.85	1.45	0.76	1.15	0	2.13	0	2.15	4.76	0	0	0	0	2.08	1.18	0	0	2.94	7.14	0	0	0	11.11	0.22	0	1.79	0	0	0	0	0	0	0	0
A[C>G]T	0	0	0	0	0	0	0	0	0	1.42	0	0	0.98	0	0	0	0	0	0	0	0	0.69	0	1.59	0	0	0	3.03	0	0	0	0	1.47	0	0	0	0	0	0.11	0	1.79	0	0	0	0	0	0	0	0
A[C>T]T	0	0.34	3.03	0	1.35	0	0	0	0	1.42	0	1.09	0.98	0	0	0	0	0	0	1.23	0	0	1.08	0	0	0	0	0	0	0	0.74	0	0	0	1.14	1.12	0	0	0.45	0	0	1.43	0	0	1.96	0	3.64	0	0
A[T>A]T	0	0	0	0	0	1.37	0	0	0	0.71	0	0.55	0	0.65	1.54	0	0	0.76	0	0	0	0	0	0	0	0	0	0	0	0	0	0	0	0	0	0	1.67	0	0.11	0	0	0	0	3.08	0	2.08	0	0	0
A[T>C]T	5.41	0.34	0	0	0	1.37	0	0	0	0.71	0.91	0	0	0	0	0	0	0.76	2.3	0	0	1.38	0	0	0	0	1.08	0	0	0	0.74	2.94	0	0	0	0	0	0	0.34	0	0	2.86	0	0	0	0	0	0	3.33
A[T>G]T	0	0	0	0	0	0	0	0	0	0	0	0	0	0	0	0	0	0	0	0	0	0	0	0	1.15	0	0	0	0	0	0	0	0	0	0	0	0	0	0	0	0	0	0	0	0	0	0	0	0
C[C>A]A	0	0	1.52	0	4.05	2.74	0.54	1.52	3.12	0.71	1.82	2.19	1.96	0.65	6.15	2.78	1.45	6.87	1.15	2.47	2.13	4.14	3.23	7.94	4.6	0	1.08	3.03	0	2.35	0.74	2.94	7.35	0	0	2.25	3.33	0	2.24	0	1.79	7.14	1.92	4.62	3.92	0	0	1.79	0
C[C>G]A	0	0	0	0	0	0	0.54	1.52	1.04	0.71	0	0	0.98	0.65	0	0	0	0.76	0	0	0	0	1.08	0	0	0	0	0	0	0	0.74	0	0	0	1.14	1.12	0	0	0.11	1.19	0	0	0	0	0	0	1.82	3.57	0
C[C>T]A	2.7	1.37	1.52	5.17	5.41	0	0.27	0	3.12	1.42	0.91	1.09	0.98	1.3	1.54	0	0	1.53	3.45	1.23	2.13	1.38	0	4.76	2.3	0	1.08	0	2.08	1.18	1.48	1.47	0	0	2.27	2.25	3.33	0	7.94	2.38	3.57	1.43	0	0	1.96	0	1.82	1.79	0
C[T>A]A	0	0	0	0	0	0	0	0	0	0.71	0	0	0	0	0	0	0	0.76	0	0	0	0.69	0	0	0	0	0	0	0	0	0	0	0	0	0	0	0	0	0.45	0	0	0	0	0	0	0	0	0	0
C[T>C]A	0	0	0	0	0	0	0	0	1.04	0	0	1.64	0	0	0	0	0	0	0	0	0	0	0	0	1.15	0	0	0	0	0	0	0	0	0	1.14	0	0	0	0.11	2.38	0	0	1.92	0	0	0	0	0	0
C[T>G]A	0	0	0	0	0	1.37	0	0	0	0	0	0	0	0	0	0	0	0	0	0	0	0	0	0	0	0	0	0	0	0	0.74	0	0	0	0	0	0	0	0.11	0	1.79	0	0	0	0	0	0	0	1.67
C[C>A]C	5.41	0	0	3.45	2.7	4.11	0	0	2.08	1.42	3.64	3.28	3.92	2.6	0	2.78	2.9	2.29	2.3	1.23	2.13	2.76	2.15	1.59	2.3	13.64	3.23	0	0	1.18	0	1.47	2.94	7.14	2.27	2.25	0	0	0.67	0	1.79	1.43	1.92	1.54	0	2.08	3.64	0	0
C[C>G]C	0	0	0	0	0	2.74	0	0	1.04	0	0.91	0	0	0	0	0	0	0	0	0	0	0	0	0	0	0	0	0	0	0	0	1.47	0	0	0	1.12	0	0	0.22	0	0	0	0	1.54	0	0	0	0	0
C[C>T]C	0	0.34	3.03	0	0	2.74	0	0	2.08	2.13	0.91	2.19	0.98	0.65	0	0.93	0	0	0	1.23	2.13	0.69	0	4.76	1.15	0	0	0	0	0	0	2.94	2.94	0	0	2.25	1.67	0	12.98	0	0	1.43	1.92	0	1.96	2.08	0	1.79	1.67
C[T>A]C	2.7	0	0	0	0	0	0	0	2.08	0.71	0	0.55	0	1.3	0	0	0	0	0	0	0	0	0	0	0	0	0	0	0	0	0	0	0	0	1.14	0	0	0	0	1.19	0	0	1.92	0	1.96	0	1.82	1.79	0
C[T>C]C	0	0.34	0	0	0	0	0.27	0	0	0.71	0	0.55	0	0.65	0	1.85	0	0	0	0	0	0.69	0	0	0	0	0	0	0	2.35	0	0	1.47	0	0	1.12	0	0	0.11	0	0	1.43	1.92	1.54	0	0	0	1.79	0
C[T>G]C	0	0	1.52	0	1.35	0	0	0	1.04	0	0	0	0	0	0	0	0	0	0	0	0	0	0	0	0	0	0	0	0	0	0.74	0	0	0	0	0	0	11.11	0.67	0	0	0	0	1.54	0	0	0	0	0
C[C>A]G	0	0	4.55	1.72	5.41	1.37	0	1.52	0	0	0.91	2.19	1.96	2.6	1.54	0.93	2.9	3.82	1.15	0	0	1.38	5.38	1.59	2.3	0	0	0	4.17	0	0	0	1.47	14.29	1.14	2.25	1.67	0	0.11	1.19	0	4.29	1.92	0	1.96	0	0	0	0
C[C>G]G	0	0	1.52	0	0	0	0.27	0	1.04	0.71	0	0	0.98	0.65	0	1.85	0	0	0	0	0	0	0	0	0	0	0	0	0	0	0	1.47	0	0	0	0	1.67	0	0.11	0	1.79	1.43	0	0	0	0	0	1.79	0
C[C>T]G	8.11	3.75	4.55	6.9	6.76	6.85	2.45	9.09	9.38	2.84	3.64	5.46	12.75	11.04	3.08	7.41	4.35	2.29	6.9	2.47	6.38	3.45	3.23	0	5.75	0	4.3	6.06	6.25	3.53	4.44	5.88	2.94	0	10.23	5.62	8.33	0	4.14	5.95	8.93	1.43	7.69	6.15	5.88	0	9.09	7.14	8.33
C[T>A]G	0	0.34	1.52	0	0	1.37	0	1.52	1.04	0	0.91	0	0	0	0	0	0	0	0	0	2.13	0.69	0	0	1.15	0	1.08	0	0	0	0.74	0	1.47	0	0	1.12	0	0	0.11	0	0	0	0	1.54	0	0	0	1.79	0
C[T>C]G	0	0	1.52	0	0	0	0	0	1.04	0	0	0.55	1.96	0.65	3.08	0	2.9	0	0	0	0	0.69	0	0	0	0	0	0	0	0	0	0	0	0	0	0	1.67	0	0.34	0	0	0	1.92	0	1.96	0	0	0	1.67
C[T>G]G	0	0	1.52	0	0	0	0	0	0	0.71	0	0	0	0	0	0	0	0.76	0	0	0	0	1.08	0	0	0	0	0	0	0	0	1.47	0	7.14	0	1.12	0	0	0.67	0	1.79	0	0	0	0	0	0	0	0
C[C>A]T	8.11	0.34	3.03	6.9	0	1.37	0	1.52	1.04	2.13	1.82	7.1	0	2.6	7.69	4.63	2.9	1.53	3.45	4.94	4.26	0.69	3.23	1.59	2.3	4.55	1.08	0	2.08	2.35	0.74	1.47	1.47	7.14	3.41	1.12	0	0	0.56	0	1.79	1.43	0	0	1.96	2.08	1.82	3.57	1.67
C[C>G]T	0	0.68	0	0	0	0	0.54	1.52	0	0.71	0	0	0	0.65	0	0	0	0	1.15	0	0	0.69	0	0	0	0	0	0	0	0	2.22	0	0	0	0	1.12	0	0	0.45	0	0	0	0	1.54	0	0	0	0	0
C[C>T]T	2.7	0	0	1.72	2.7	0	0.27	3.03	2.08	0	0	0	1.96	2.6	0	0.93	0	0.76	1.15	0	4.26	0.69	0	1.59	0	4.55	3.23	0	4.17	0	0.74	0	0	0	4.55	3.37	1.67	0	8.05	0	3.57	0	1.92	3.08	0	0	1.82	0	5
C[T>A]T	0	0	0	0	0	0	0	0	0	0	0	0	0	0	0	0	0	0	0	0	0	0	0	0	0	0	0	0	2.08	0	0	0	0	0	0	0	1.67	0	0.11	0	0	0	0	0	0	0	0	3.57	0
C[T>C]T	0	0	0	0	0	2.74	0	0	0	0.71	0	0.55	0	0	1.54	0.93	0	0	0	0	2.13	0	0	0	1.15	0	0	0	0	0	0	0	0	7.14	0	0	1.67	0	0	0	0	0	0	1.54	0	0	0	0	0
C[T>G]T	0	0.34	1.52	0	0	0	0	0	0	0	0	0	0	1.3	0	0	0	0	0	0	0	0	0	0	0	0	0	0	0	1.18	0	0	0	0	0	2.25	0	0	0.45	0	0	0	1.92	0	0	0	0	3.57	0
G[C>A]A	2.7	1.37	3.03	8.62	0	2.74	0.54	7.58	4.17	2.84	1.82	3.83	3.92	1.95	9.23	4.63	10.14	9.16	1.15	7.41	6.38	4.14	3.23	9.52	2.3	4.55	4.3	12.12	12.5	1.18	2.22	5.88	2.94	7.14	6.82	5.62	8.33	11.11	1.45	3.57	1.79	8.57	1.92	3.08	7.84	4.17	1.82	1.79	1.67
G[C>G]A	0	0.34	0	0	0	0	0.27	1.52	0	0.71	0	0	0	0	0	0	0	0	0	0	0	0	0	0	0	0	0	0	0	0	0	0	0	0	1.14	0	0	0	0.11	0	0	0	0	0	1.96	0	0	0	0
G[C>T]A	0	1.02	0	1.72	1.35	1.37	0.54	0	0	0.71	1.82	1.09	2.94	1.3	0	0.93	1.45	0	1.15	0	0	1.38	1.08	0	1.15	0	0	0	0	2.35	0.74	0	2.94	14.29	2.27	1.12	1.67	0	0.34	0	1.79	0	0	0	1.96	0	1.82	3.57	1.67
G[T>A]A	0	0	0	0	1.35	0	0	1.52	0	0	0	0	0.98	0	1.54	0	0	0	0	0	0	0	0	0	0	0	0	0	0	0	0	0	0	0	0	0	1.67	0	0.34	0	0	0	0	0	0	0	0	1.79	0
G[T>C]A	0	0.34	1.52	1.72	0	0	0	0	1.04	0	0	1.09	0	1.3	0	0	1.45	0	0	0	0	0.69	0	0	1.15	0	0	0	0	0	0	1.47	2.94	0	0	1.12	0	0	0	0	1.79	0	0	1.54	1.96	0	0	0	0
G[T>G]A	0	0	0	0	0	0	0	0	0	0	0	0	0	0.65	0	0	0	0	0	0	0	0	0	0	1.15	0	0	0	0	0	0	0	0	0	2.27	0	0	0	0.22	0	0	0	0	0	0	0	0	0	0
G[C>A]C	8.11	0.68	6.06	6.9	4.05	2.74	1.09	6.06	3.12	2.84	9.09	1.64	7.84	3.9	10.77	7.41	10.14	8.4	4.6	9.88	6.38	0.69	6.45	4.76	8.05	4.55	3.23	0	10.42	7.06	0.74	2.94	7.35	0	3.41	3.37	8.33	11.11	0	5.95	7.14	7.14	1.92	4.62	5.88	0	1.82	1.79	1.67
G[C>G]C	0	0	0	0	1.35	0	0	0	0	0	0	0.55	0	0	0	0	0	0	0	0	0	0	0	0	0	0	0	0	0	0	0	0	1.47	0	1.14	1.12	0	0	0	0	0	0	0	0	0	0	0	0	1.67
G[C>T]C	0	0.34	0	1.72	1.35	1.37	0.27	1.52	2.08	1.42	0.91	2.73	0	1.3	0	0.93	0	0	0	1.23	0	0.69	0	0	0	0	0	3.03	2.08	2.35	2.22	0	0	0	0	1.12	1.67	0	1.9	1.19	0	1.43	0	1.54	1.96	2.08	1.82	1.79	0
G[T>A]C	0	0	0	0	0	0	0	0	0	0	0	0	0	0	0	0	0	0	0	0	0	0	0	0	0	0	0	0	0	0	0	0	0	0	0	0	0	0	0	0	0	0	1.92	0	0	0	0	0	0
G[T>C]C	0	0	0	0	0	0	0	1.52	0	0.71	2.73	0	0	0	0	0	0	0.76	0	0	2.13	0	0	1.59	0	0	0	0	4.17	0	0	1.47	0	0	0	1.12	0	0	0.11	1.19	0	0	0	1.54	0	0	0	0	0
G[T>G]C	0	0	0	0	0	0	0	0	0	0	0	0	0	0	0	0	0	0	0	0	0	0	0	0	0	0	0	0	0	0	0	0	0	0	0	0	0	0	0	0	0	0	0	0	0	0	0	0	0
G[C>A]G	0	0	4.55	0	2.7	2.74	0.54	3.03	4.17	2.13	2.73	1.09	0.98	0.65	3.08	2.78	2.9	5.34	1.15	1.23	0	3.45	3.23	1.59	2.3	0	0	3.03	6.25	2.35	2.22	4.41	2.94	0	1.14	2.25	0	0	0.11	2.38	1.79	4.29	0	3.08	1.96	2.08	1.82	1.79	0
G[C>G]G	0	0	0	0	0	0	0	0	0	0	0	1.09	0	0	0	0	0	0	0	0	0	0	0	0	0	0	0	0	0	0	0	0	0	0	1.14	0	0	0	0.11	1.19	0	0	0	0	0	0	0	0	0
G[C>T]G	16.22	2.39	4.55	6.9	1.35	6.85	0.54	3.03	6.25	3.55	1.82	9.84	3.92	5.19	3.08	0.93	0	6.11	3.45	2.47	4.26	6.9	2.15	6.35	1.15	0	3.23	9.09	6.25	3.53	4.44	7.35	10.29	0	7.95	6.74	3.33	11.11	0.34	8.33	5.36	2.86	7.69	7.69	7.84	12.5	5.45	8.93	8.33
G[T>A]G	0	0	0	0	0	0	0	0	0	0	0	0	0	0	0	0	0	0	0	0	0	0	0	0	1.15	0	0	0	0	0	0.74	0	0	0	1.14	0	0	0	0.22	0	1.79	0	0	0	0	0	0	0	0
G[T>C]G	0	0	0	0	0	1.37	0	1.52	0	0.71	0	1.09	0	0	1.54	0	0	0	0	0	2.13	0	0	0	0	0	0	0	0	2.35	0	0	0	0	1.14	0	1.67	0	0.11	1.19	0	0	0	0	0	0	0	1.79	0
G[T>G]G	0	0	0	0	1.35	1.37	0	1.52	1.04	0	0	0	0	0.65	0	0	0	0	0	0	0	0.69	1.08	0	0	0	0	0	0	0	0	0	0	7.14	0	1.12	0	0	0.22	1.19	0	0	0	0	0	0	0	0	0
G[C>A]T	2.7	0.34	6.06	5.17	5.41	5.48	1.09	6.06	5.21	1.42	2.73	2.73	4.9	1.95	7.69	3.7	5.8	2.29	2.3	6.17	4.26	4.14	6.45	6.35	9.2	13.64	2.15	0	4.17	1.18	0.74	1.47	0	7.14	4.55	2.25	3.33	22.22	0.45	2.38	3.57	0	1.92	3.08	5.88	0	1.82	1.79	0
G[C>G]T	0	0	1.52	0	1.35	0	0.27	0	0	0.71	0.91	0.55	0	0	1.54	0	0	0	0	0	0	0.69	0	0	0	0	0	0	0	0	0	0	0	0	0	0	0	0	0.11	0	0	0	0	0	0	0	0	1.79	1.67
G[C>T]T	0	1.02	0	1.72	0	2.74	0.54	0	1.04	0.71	0.91	2.19	0	0	1.54	0	0	0	0	0	0	0.69	0	0	2.3	4.55	1.08	3.03	0	0	2.22	0	0	0	0	2.25	0	0	0.45	0	1.79	4.29	1.92	3.08	3.92	0	3.64	1.79	8.33
G[T>A]T	0	0	0	0	0	0	0	0	1.04	0	0	0	0	0	0	0	1.45	0	0	0	0	0	0	0	0	0	0	0	0	0	0	0	0	0	0	0	0	0	0	0	1.79	0	0	0	0	2.08	0	0	0
G[T>C]T	0	0.34	0	1.72	2.7	0	0	0	1.04	0.71	0	0	1.96	0	1.54	0.93	1.45	0	0	1.23	2.13	0.69	0	1.59	0	0	0	0	0	1.18	0	0	0	0	1.14	2.25	0	0	0.11	0	0	0	1.92	0	0	0	0	0	0
G[T>G]T	0	0	0	0	0	0	0	0	0	0.71	0	0.55	0	0	0	0	0	0	0	0	0	0	0	0	1.15	0	0	0	0	0	0	0	0	0	0	0	0	0	0.11	0	0	1.43	0	0	0	0	0	0	0
T[C>A]A	5.41	2.73	0	1.72	1.35	2.74	0.54	0	1.04	0.71	1.82	3.28	0	0.65	0	0	1.45	3.82	2.3	2.47	4.26	2.07	4.3	3.17	2.3	0	0	0	0	3.53	3.7	2.94	1.47	0	0	1.12	0	11.11	1.57	1.19	1.79	0	1.92	3.08	1.96	4.17	0	3.57	3.33
T[C>G]A	0	15.02	3.03	0	0	0	20.16	0	0	6.38	9.09	2.19	0.98	0.65	0	0.93	1.45	3.82	4.6	2.47	0	1.38	5.38	0	2.3	0	8.6	0	0	3.53	9.63	7.35	1.47	0	0	0	3.33	0	0.22	4.76	0	1.43	0	0	0	4.17	7.27	0	0
T[C>T]A	2.7	18.43	10.61	1.72	2.7	0	20.16	0	2.08	8.51	7.27	1.64	0.98	5.84	1.54	1.85	2.9	1.53	9.2	7.41	2.13	9.66	10.75	0	1.15	4.55	16.13	6.06	0	10.59	7.41	2.94	0	0	3.41	2.25	3.33	0	5.37	8.33	3.57	2.86	5.77	1.54	1.96	2.08	1.82	0	6.67
T[T>A]A	0	0	0	0	0	1.37	0	0	0	0	0	0	0.98	0	0	0	0	0	0	0	0	0	0	0	0	0	0	0	0	1.18	0	0	0	0	0	0	0	0	0.89	0	0	0	0	0	0	0	0	0	0
T[T>C]A	0	0	0	0	0	0	0	0	0	0	0	0.55	0	0	1.54	1.85	1.45	0.76	0	0	0	0.69	0	0	0	0	0	0	0	0	0	1.47	0	0	0	0	1.67	0	0.11	0	0	0	0	0	0	0	0	1.79	0
T[T>G]A	0	0	0	0	0	0	0	0	0	0	0	0	0	0	0	0	0	0	0	0	0	0	0	0	0	0	0	0	0	0	0.74	1.47	0	0	0	0	0	0	0	0	0	0	0	0	0	0	0	0	0
T[C>A]C	0	1.71	0	1.72	0	2.74	0.27	1.52	1.04	3.55	1.82	3.28	2.94	0.65	3.08	3.7	2.9	0	2.3	3.7	4.26	2.76	4.3	1.59	3.45	0	2.15	3.03	2.08	3.53	0.74	2.94	2.94	0	1.14	2.25	0	0	0.34	0	1.79	1.43	1.92	6.15	0	0	1.82	0	1.67
T[C>G]C	0	3.41	1.52	0	0	0	7.08	1.52	0	2.84	3.64	0	0	0	0	0.93	0	1.53	2.3	2.47	0	2.07	0	0	1.15	0	2.15	0	0	1.18	4.44	0	0	0	2.27	2.25	0	0	0.78	1.19	1.79	0	1.92	0	1.96	6.25	3.64	0	1.67
T[C>T]C	0	3.75	1.52	1.72	4.05	1.37	5.18	3.03	3.12	0.71	1.82	1.09	0.98	3.25	0	0	1.45	1.53	2.3	0	0	4.14	2.15	0	0	0	4.3	9.09	2.08	2.35	0.74	1.47	0	0	1.14	4.49	0	0	21.59	0	5.36	1.43	3.85	1.54	0	2.08	0	5.36	3.33
T[T>A]C	0	0	0	0	0	0	0	1.52	0	0.71	0	1.64	0	0	0	0	0	0	0	0	0	0	0	0	1.15	0	0	0	0	1.18	0	0	1.47	0	0	0	0	0	0.56	0	0	0	0	0	0	0	1.82	0	1.67
T[T>C]C	2.7	0	0	0	0	0	0.82	0	1.04	0	0	2.19	2.94	0.65	0	0.93	0	0.76	1.15	0	0	0.69	0	0	0	0	1.08	0	0	1.18	0	0	0	0	0	1.12	0	0	0.22	2.38	0	0	0	0	0	0	0	0	1.67
T[T>G]C	0	0	0	0	0	0	0	0	0	0	0	0.55	0.98	0	0	0	0	0	0	0	0	0	0	0	0	0	0	0	0	0	0	0	0	0	0	1.12	0	0	0.11	0	0	0	0	0	0	0	0	0	0
T[C>A]G	2.7	0.34	0	3.45	4.05	1.37	0.27	0	2.08	1.42	1.82	0.55	0.98	0	0	3.7	0	1.53	2.3	0	2.13	0.69	3.23	1.59	1.15	0	1.08	0	2.08	0	0.74	0	1.47	0	2.27	2.25	1.67	0	0.22	0	0	2.86	1.92	0	0	0	0	3.57	0
T[C>G]G	0	0.34	0	0	0	0	1.91	0	0	0.71	2.73	0	0	0	0	0	0	0.76	0	0	0	0.69	0	0	0	0	0	0	0	0	2.22	0	0	0	0	1.12	0	0	0.22	0	0	0	0	0	0	0	0	0	0
T[C>T]G	2.7	6.14	3.03	3.45	4.05	4.11	5.72	7.58	9.38	4.26	3.64	2.73	7.84	18.83	1.54	1.85	5.8	4.58	6.9	4.94	0	4.14	2.15	4.76	5.75	9.09	4.3	6.06	2.08	5.88	6.67	7.35	4.41	0	5.68	3.37	10	11.11	4.92	3.57	5.36	5.71	7.69	12.31	7.84	8.33	10.91	3.57	13.33
T[T>A]G	0	0	0	0	0	0	0	0	0	0	0	0	0.98	0	0	0	1.45	0.76	0	0	0	0	0	0	0	0	0	0	0	0	0	0	0	0	0	0	0	0	0.34	1.19	0	0	0	0	0	0	0	0	0
T[T>C]G	0	0	0	0	0	0	0	1.52	0	0	0	0	0	0	0	0.93	0	0	0	0	2.13	0	0	1.59	0	0	0	0	0	0	0.74	0	0	0	0	0	0	0	0.11	0	1.79	0	0	0	0	0	0	0	0
T[T>G]G	0	0	0	0	0	0	0	0	0	0	0	0	0	0	0	0	0	0	0	0	0	0	0	0	0	0	0	0	0	1.18	0.74	0	0	0	0	0	0	0	0.34	0	0	1.43	0	0	0	0	0	0	0
T[C>A]T	2.7	1.02	1.52	1.72	2.7	5.48	0.54	4.55	0	0.71	0	2.19	1.96	1.95	0	2.78	1.45	3.05	1.15	1.23	4.26	5.52	7.53	0	4.6	0	1.08	6.06	0	1.18	1.48	0	2.94	0	0	0	1.67	0	0.45	2.38	1.79	0	3.85	1.54	0	6.25	1.82	0	0
T[C>G]T	0	16.04	6.06	0	1.35	0	19.07	1.52	2.08	8.51	4.55	3.28	0	0.65	0	0.93	1.45	1.53	6.9	3.7	0	1.38	2.15	1.59	1.15	4.55	8.6	0	4.17	2.35	14.07	1.47	0	7.14	0	2.25	0	0	0.45	9.52	0	2.86	0	0	1.96	6.25	0	1.79	3.33
T[C>T]T	2.7	10.24	4.55	1.72	4.05	2.74	5.18	1.52	1.04	7.09	1.82	0.55	0	3.9	0	1.85	2.9	0.76	4.6	6.17	4.26	3.45	0	3.17	2.3	0	7.53	3.03	2.08	3.53	2.96	1.47	1.47	0	1.14	0	1.67	0	5.93	4.76	0	2.86	0	1.54	3.92	6.25	5.45	3.57	3.33
T[T>A]T	0	0	0	0	0	0	0	0	0	0	0	0	1.96	0	0	0	0	0	0	0	0	0	0	0	0	0	0	0	0	0	0	0	0	0	0	0	1.67	0	0.11	0	0	0	0	0	0	0	0	0	0
T[T>C]T	0	0	1.52	0	0	0	0	0	0	0	0	0.55	0	0	0	0	0	0	0	1.23	0	0.69	0	0	0	0	0	0	2.08	1.18	0	0	1.47	0	1.14	0	0	0	0.22	1.19	0	0	3.85	0	0	2.08	0	0	0
T[T>G]T	0	0	0	0	0	0	0	0	0	0	0	0	0	0	0	0	0	0.76	1.15	0	0	0	0	0	0	0	0	0	0	0	0	0	0	0	0	0	1.67	0	0.56	0	0	0	0	0	0	0	1.82	0	0
[truncated: 57 more columns]

## Sheet: DO27867
Graph 1. SBS distribution						Graph 2. Impact on protein sequence					Graph 3. Stranded distribution of SBS								Panel 1. Trinucleotide sequence context of SBS on the genomic sequence
																			Count matrix											Frequency matrix
																							C>A	C>G	C>T	T>A	T>C	T>G					C>A	C>G	C>T	T>A	T>C	T>G
																						A_A	0	0	1	0	0	0				A_A	0	0	2.7	0	0	0
																						A_C	1	0	1	0	0	0				A_C	2.7	0	2.7	0	0	0
																						A_G	1	0	1	0	0	0				A_G	2.7	0	2.7	0	0	0
																						A_T	0	0	0	0	2	0				A_T	0	0	0	0	5.41	0
																						C_A	0	0	1	0	0	0				C_A	0	0	2.7	0	0	0
																						C_C	2	0	0	1	0	0				C_C	5.41	0	0	2.7	0	0
																						C_G	0	0	3	0	0	0				C_G	0	0	8.11	0	0	0
																						C_T	3	0	1	0	0	0				C_T	8.11	0	2.7	0	0	0
																						G_A	1	0	0	0	0	0				G_A	2.7	0	0	0	0	0
																						G_C	3	0	0	0	0	0				G_C	8.11	0	0	0	0	0
																						G_G	0	0	6	0	0	0				G_G	0	0	16.22	0	0	0
																						G_T	1	0	0	0	0	0				G_T	2.7	0	0	0	0	0
																						T_A	2	0	1	0	0	0				T_A	5.41	0	2.7	0	0	0
																						T_C	0	0	0	0	1	0				T_C	0	0	0	0	2.7	0
																						T_G	1	0	1	0	0	0				T_G	2.7	0	2.7	0	0	0
																						T_T	1	0	1	0	0	0				T_T	2.7	0	2.7	0	0	0
																							16	0	17	1	3	0					43.24	0	45.93	2.7	8.11	0
																													Mutation spectra frequency
											Table 3. Significance of the strand biases
Table 1. Frequency and counts of all SBS						Table 2. Frequency and counts of functional impact					Mutation Type	Non-Tr/Tr	Non-Tr	Tr	P-value	FDR q value	95% CI
Mutation type	Percentage	Count				RefSeq gene		Percent	Count		C>A	0.6	6	10	0.453	1	[0.16-0.64]
C:G>A:T	43.24	16				NA		5.26	2		C>G	0	0	0	NA	NA	NA
C:G>G:C	0	0				frameshift block substitution		0	0		C>T	0.89	8	9	1	1	[0.24-0.71]
C:G>T:A	45.95	17				frameshift deletion		0	0		T>A	0	1	0	1	1	NA
T:A>A:T	2.7	1				frameshift insertion		0	0		T>C	0	0	3	0.248	1	[0-0.69]
T:A>C:G	8.11	3				frameshift substitution		0	0		T>G	0	0	0	NA	NA	NA
T:A>G:C	0	0				nonframeshift block substitution		0	0		Warning message: chi-squared approximation may be incorrect because the number of SBS
		37				nonframeshift deletion		0	0		on Non-transcribed and transcribed strand is lower than 10
						nonframeshift insertion		0	0
						nonframeshift substitution		0	0		Table 3. Significance of the strand biases
						nonsynonymous SNV		60.53	23		Mutation Type	Non-Tr/Tr	Non-Tr	Tr	P-value	FDR q value	95% CI
						stopgain		15.79	6		G>T	1.67	10	6	0.453	1	[0.16-0.64]
						stoploss		0	0		G>C	0	0	0	NA	NA	NA
						synonymous SNV		18.42	7		G>A	1.12	9	8	1	1	[0.24-0.71]
						unknown		0	0		A>T	0	0	1	1	1	NA
									38		A>G	0	3	0	0.248	1	[0-0.69]
											A>C	0	0	0	NA	NA	NA
Table 4. SBS distribution by functional region																			Panel 2. Stranded analysis of trinucleotide sequence context of SBS
		C:G>A:T		C:G>G:C		C:G>T:A		T:A>A:T		T:A>C:G		T:A>G:C
Segment	Total SBS	%	#	%	#	%	#	%	#	%	#	%	#						Count matrix
UTR5	0	0	0	0	0	0	0	0	0	0	0	0	0							C>A		C>G		C>T		T>A		T>C		T>G
exonic	36	41.67	15	0	0	47.22	17	2.78	1	8.33	3	0	0							NonTr	Tr	NonTr	Tr	NonTr	Tr	NonTr	Tr	NonTr	Tr	NonTr	Tr
intergenic	0	0	0	0	0	0	0	0	0	0	0	0	0						A_A	0	0	0	0	1	0	0	0	0	0	0	0
intronic	0	0	0	0	0	0	0	0	0	0	0	0	0						A_C	0	1	0	0	0	1	0	0	0	0	0	0
ncRNA_exonic	0	0	0	0	0	0	0	0	0	0	0	0	0						A_G	1	0	0	0	0	1	0	0	0	0	0	0
ncRNA_splicing	0	0	0	0	0	0	0	0	0	0	0	0	0						A_T	0	0	0	0	0	0	0	0	0	2	0	0
splicing	1	100	1	0	0	0	0	0	0	0	0	0	0						C_A	0	0	0	0	1	0	0	0	0	0	0	0
upstream	0	0	0	0	0	0	0	0	0	0	0	0	0						C_C	0	2	0	0	0	0	1	0	0	0	0	0
	37	43.24	16	0	0	45.95	17	2.7	1	8.11	3	0	0						C_G	0	0	0	0	1	2	0	0	0	0	0	0
																			C_T	1	2	0	0	1	0	0	0	0	0	0	0
																			G_A	0	1	0	0	0	0	0	0	0	1	0	0
Table 5. Strand bias by functional region																			G_C	1	2	0	0	0	0	0	0	0	0	0	0
																			G_G	0	0	0	0	2	4	0	0	0	0	0	0
		C>A				C>G				C>T									G_T	1	0	0	0	0	0	0	0	0	0	0	0
Segment	Non-Tr/Tr	Non-Tr	Tr		Non-Tr/Tr	Non-Tr	Tr		Non-Tr/Tr	Non-Tr	Tr								T_A	1	1	0	0	1	0	0	0	0	0	0	0
UTR5	0	0	0		0	0	0		0	0	0								T_C	0	0	0	0	0	0	0	0	0	0	0	0
exonic	0.67	6	9		0	0	0		0.89	8	9								T_G	1	0	0	0	1	0	0	0	0	0	0	0
intergenic	0	0	0		0	0	0		0	0	0								T_T	0	1	0	0	0	1	0	0	0	0	0	0
intronic	0	0	0		0	0	0		0	0	0									6	10	0	0	8	9	1	0	0	3	0	0	37
ncRNA_exonic	0	0	0		0	0	0		0	0	0
ncRNA_splicing	0	0	0		0	0	0		0	0	0								Frequency matrix
splicing	0	0	1		0	0	0		0	0	0									C>A		C>G		C>T		T>A		T>C		T>G
upstream	0	0	0		0	0	0		0	0	0									NonTr	Tr	NonTr	Tr	NonTr	Tr	NonTr	Tr	NonTr	Tr	NonTr	Tr
																			A_A	0	0	0	0	2.7	0	0	0	0	0	0	0
		T>A				T>C				T>G									A_C	0	2.7	0	0	0	2.7	0	0	0	0	0	0
Segment	Non-Tr/Tr	Non-Tr	Tr		Non-Tr/Tr	Non-Tr	Tr		Non-Tr/Tr	Non-Tr	Tr								A_G	2.7	0	0	0	0	2.7	0	0	0	0	0	0
UTR5	0	0	0		0	0	0		0	0	0								A_T	0	0	0	0	0	0	0	0	0	5.41	0	0
exonic	0	1	0		0	0	3		0	0	0								C_A	0	0	0	0	2.7	0	0	0	0	0	0	0
intergenic	0	0	0		0	0	0		0	0	0								C_C	0	5.41	0	0	0	0	2.7	0	0	0	0	0
intronic	0	0	0		0	0	0		0	0	0								C_G	0	0	0	0	2.7	5.41	0	0	0	0	0	0
ncRNA_exonic	0	0	0		0	0	0		0	0	0								C_T	2.7	5.41	0	0	2.7	0	0	0	0	0	0	0
ncRNA_splicing	0	0	0		0	0	0		0	0	0								G_A	0	2.7	0	0	0	0	0	0	0	2.7	0	0
splicing	0	0	0		0	0	0		0	0	0								G_C	2.7	5.41	0	0	0	0	0	0	0	0	0	0
upstream	0	0	0		0	0	0		0	0	0								G_G	0	0	0	0	5.41	10.81	0	0	0	0	0	0
																			G_T	2.7	0	0	0	0	0	0	0	0	0	0	0
																			T_A	2.7	2.7	0	0	2.7	0	0	0	0	0	0	0
																			T_C	0	0	0	0	0	0	0	0	0	0	0	0
Table 6. SBS distribution per chromosome																			T_G	2.7	0	0	0	2.7	0	0	0	0	0	0	0
																			T_T	0	2.7	0	0	0	2.7	0	0	0	0	0	0
																				16.2	27.03	0	0	21.61	24.32	2.7	0	0	8.11	0	0
	Pearson	0.37	0.26	0	0.29	0.06	0.2	0
Chr	Size	All SBS	C:G>A:T	C:G>G:C	C:G>T:A	T:A>A:T	T:A>C:G	T:A>G:C
chr1	249250621	3	1	0	2	0	0	0
chr10	135534747	1	1	0	0	0	0	0
chr11	135006516	0	0	0	0	0	0	0
chr12	133851895	3	1	0	1	0	1	0
chr13	115169878	0	0	0	0	0	0	0
chr14	107349540	0	0	0	0	0	0	0
chr15	102531392	2	0	0	2	0	0	0
chr16	90354753	5	3	0	2	0	0	0
chr17	81195210	1	0	0	1	0	0	0
chr18	78077248	1	0	0	1	0	0	0
chr19	59128983	1	0	0	1	0	0	0
chr2	243199373	4	2	0	2	0	0	0
chr20	63025520	1	0	0	1	0	0	0
chr21	48129895	2	1	0	0	0	0	0
chr22	51304566	0	0	0	0	0	0	0
chr3	198022430	1	0	0	1	0	0	0
chr4	191154276	2	1	0	0	0	1	0
chr5	180915260	1	0	0	1	0	0	0
chr6	171115067	2	1	0	1	0	0	0
chr7	159138663	1	0	0	1	0	0	0
chr8	146364022	3	2	0	0	1	0	0
chr9	141213431	3	3	0	0	0	0	0
chrX	155270560	1	0	0	0	0	1	0
chrY	59373566	0	0	0	0	0	0	0
		37

## Sheet: DO27869
Graph 1. SBS distribution						Graph 2. Impact on protein sequence					Graph 3. Stranded distribution of SBS								Panel 1. Trinucleotide sequence context of SBS on the genomic sequence
																			Count matrix											Frequency matrix
																							C>A	C>G	C>T	T>A	T>C	T>G					C>A	C>G	C>T	T>A	T>C	T>G
																						A_A	2	0	1	0	0	0				A_A	0.68	0	0.34	0	0	0
																						A_C	1	0	2	0	1	0				A_C	0.34	0	0.68	0	0.34	0
																						A_G	0	0	4	0	0	0				A_G	0	0	1.37	0	0	0
																						A_T	2	0	1	0	1	0				A_T	0.68	0	0.34	0	0.34	0
																						C_A	0	0	4	0	0	0				C_A	0	0	1.37	0	0	0
																						C_C	0	0	1	0	1	0				C_C	0	0	0.34	0	0.34	0
																						C_G	0	0	11	1	0	0				C_G	0	0	3.75	0.34	0	0
																						C_T	1	2	0	0	0	1				C_T	0.34	0.68	0	0	0	0.34
																						G_A	4	1	3	0	1	0				G_A	1.37	0.34	1.02	0	0.34	0
																						G_C	2	0	1	0	0	0				G_C	0.68	0	0.34	0	0	0
																						G_G	0	0	7	0	0	0				G_G	0	0	2.39	0	0	0
																						G_T	1	0	3	0	1	0				G_T	0.34	0	1.02	0	0.34	0
																						T_A	8	44	54	0	0	0				T_A	2.73	15.02	18.43	0	0	0
																						T_C	5	10	11	0	0	0				T_C	1.71	3.41	3.75	0	0	0
																						T_G	1	1	18	0	0	0				T_G	0.34	0.34	6.14	0	0	0
																						T_T	3	47	30	0	0	0				T_T	1.02	16.04	10.24	0	0	0
																							30	105	151	1	5	1					10.23	35.83	51.52	0.34	1.7	0.34
																													Mutation spectra frequency
											Table 3. Significance of the strand biases
Table 1. Frequency and counts of all SBS						Table 2. Frequency and counts of functional impact					Mutation Type	Non-Tr/Tr	Non-Tr	Tr	P-value	FDR q value	95% CI
Mutation type	Percentage	Count				RefSeq gene		Percent	Count		C>A	0.36	8	22	0.018	0.79	[0.13-0.46]
C:G>A:T	10.24	30				NA		2.34	7		C>G	1.06	53	50	0.844	1	[0.41-0.61]
C:G>G:C	35.84	105				frameshift block substitution		0	0		C>T	0.8	67	84	0.193	1	[0.36-0.53]
C:G>T:A	51.54	151				frameshift deletion		1	3		T>A	0	1	0	1	1	[0.05-1]
T:A>A:T	0.34	1				frameshift insertion		0.67	2		T>C	0.67	2	3	1	1	[0.07-0.83]
T:A>C:G	1.71	5				frameshift substitution		0	0		T>G	0	0	1	1	1	[0-0.95]
T:A>G:C	0.34	1				nonframeshift block substitution		0	0		Warning message: chi-squarred approximation may be incorrect because the number of SBS
		293				nonframeshift deletion		0.33	1		on Non-transcribed and transcribed strand is lower than 10
						nonframeshift insertion		0	0
						nonframeshift substitution		0	0		Table 3. Significance of the strand biases
						nonsynonymous SNV		61.54	184		Mutation Type	Non-Tr/Tr	Non-Tr	Tr	P-value	FDR q value	95% CI
						stopgain		5.69	17		G>T	2.75	22	8	0.018	0.79	[0.13-0.46]
						stoploss		0	0		G>C	0.94	50	53	0.844	1	[0.41-0.61]
						synonymous SNV		27.42	82		G>A	1.25	84	67	0.193	1	[0.36-0.53]
						unknown		1	3		A>T	0	0	1	1	1	[0.05-1]
									299		A>G	1.5	3	2	1	1	[0.07-0.83]
											A>C	0	1	0	1	1	[0-0.95]
Table 4. SBS distribution by functional region																			Panel 2. Stranded analysis of trinucleotide sequence context of SBS
		C:G>A:T		C:G>G:C		C:G>T:A		T:A>A:T		T:A>C:G		T:A>G:C
Segment	Total SBS	%	#	%	#	%	#	%	#	%	#	%	#						Count matrix
UTR5	3	66.67	2	0	0	33.33	1	0	0	0	0	0	0							C>A		C>G		C>T		T>A		T>C		T>G
exonic	286	9.44	27	36.01	103	52.1	149	0.35	1	1.75	5	0.35	1							NonTr	Tr	NonTr	Tr	NonTr	Tr	NonTr	Tr	NonTr	Tr	NonTr	Tr
intergenic	0	0	0	0	0	0	0	0	0	0	0	0	0						A_A	1	1	0	0	0	1	0	0	0	0	0	0
intronic	0	0	0	0	0	0	0	0	0	0	0	0	0						A_C	0	1	0	0	1	1	0	0	1	0	0	0
ncRNA_exonic	1	0	0	0	1	0	0	0	0	0	0	0	0						A_G	0	0	0	0	4	0	0	0	0	0	0	0
ncRNA_splicing	0	0	0	0	0	0	0	0	0	0	0	0	0						A_T	1	1	0	0	0	1	0	0	0	1	0	0
splicing	3	33.33	1	33.33	1	33.33	1	0	0	0	0	0	0						C_A	0	0	0	0	1	3	0	0	0	0	0	0
upstream	0	0	0	0	0	0	0	0	0	0	0	0	0						C_C	0	0	0	0	0	1	0	0	0	1	0	0
	293	10.24	30	35.84	105	51.54	151	0.34	1	1.71	5	0.34	1						C_G	0	0	0	0	6	5	1	0	0	0	0	0
																			C_T	0	1	1	1	0	0	0	0	0	0	0	1
																			G_A	1	3	0	1	0	3	0	0	0	0	0	0
Table 5. Strand bias by functional region																			G_C	0	2	0	0	1	0	0	0	0	0	0	0
																			G_G	0	0	0	0	3	4	0	0	0	0	0	0
		C>A				C>G				C>T									G_T	1	0	0	0	2	1	0	0	1	0	0	0
Segment	Non-Tr/Tr	Non-Tr	Tr		Non-Tr/Tr	Non-Tr	Tr		Non-Tr/Tr	Non-Tr	Tr								T_A	1	7	22	22	26	28	0	0	0	0	0	0
UTR5	0	2	0		0	0	0		0	1	0								T_C	1	4	6	4	4	7	0	0	0	1	0	0
exonic	0.29	6	21		1.08	53	49		0.8	66	83								T_G	1	0	0	1	8	10	0	0	0	0	0	0
intergenic	0	0	0		0	0	0		0	0	0								T_T	1	2	24	21	11	19	0	0	0	0	0	0
intronic	0	0	0		0	0	0		0	0	0									8	22	53	50	67	84	1	0	2	3	0	1	291
ncRNA_exonic	0	0	0		0	0	0		0	0	0
ncRNA_splicing	0	0	0		0	0	0		0	0	0								Frequency matrix
splicing	0	0	1		0	0	1		0	0	1									C>A		C>G		C>T		T>A		T>C		T>G
upstream	0	0	0		0	0	0		0	0	0									NonTr	Tr	NonTr	Tr	NonTr	Tr	NonTr	Tr	NonTr	Tr	NonTr	Tr
																			A_A	0.34	0.34	0	0	0	0.34	0	0	0	0	0	0
		T>A				T>C				T>G									A_C	0	0.34	0	0	0.34	0.34	0	0	0.34	0	0	0
Segment	Non-Tr/Tr	Non-Tr	Tr		Non-Tr/Tr	Non-Tr	Tr		Non-Tr/Tr	Non-Tr	Tr								A_G	0	0	0	0	1.37	0	0	0	0	0	0	0
UTR5	0	0	0		0	0	0		0	0	0								A_T	0.34	0.34	0	0	0	0.34	0	0	0	0.34	0	0
exonic	0	1	0		0.67	2	3		0	0	1								C_A	0	0	0	0	0.34	1.03	0	0	0	0	0	0
intergenic	0	0	0		0	0	0		0	0	0								C_C	0	0	0	0	0	0.34	0	0	0	0.34	0	0
intronic	0	0	0		0	0	0		0	0	0								C_G	0	0	0	0	2.06	1.72	0.34	0	0	0	0	0
ncRNA_exonic	0	0	0		0	0	0		0	0	0								C_T	0	0.34	0.34	0.34	0	0	0	0	0	0	0	0.34
ncRNA_splicing	0	0	0		0	0	0		0	0	0								G_A	0.34	1.03	0	0.34	0	1.03	0	0	0	0	0	0
splicing	0	0	0		0	0	0		0	0	0								G_C	0	0.69	0	0	0.34	0	0	0	0	0	0	0
upstream	0	0	0		0	0	0		0	0	0								G_G	0	0	0	0	1.03	1.37	0	0	0	0	0	0
																			G_T	0.34	0	0	0	0.69	0.34	0	0	0.34	0	0	0
																			T_A	0.34	2.41	7.56	7.56	8.93	9.62	0	0	0	0	0	0
																			T_C	0.34	1.37	2.06	1.37	1.37	2.41	0	0	0	0.34	0	0
Table 6. SBS distribution per chromosome																			T_G	0.34	0	0	0.34	2.75	3.44	0	0	0	0	0	0
																			T_T	0.34	0.69	8.25	7.22	3.78	6.53	0	0	0	0	0	0
																				2.72	7.55	18.21	17.17	23	28.85	0.34	0	0.68	1.02	0	0.34
	Pearson	0.65	0.57	0.53	0.57	-0.26	0.31	0.02
Chr	Size	All SBS	C:G>A:T	C:G>G:C	C:G>T:A	T:A>A:T	T:A>C:G	T:A>G:C
chr1	249250621	33	3	17	12	0	1	0
chr10	135534747	6	0	1	4	0	0	1
chr11	135006516	15	3	3	8	0	0	0
chr12	133851895	15	2	6	7	0	0	0
chr13	115169878	6	0	4	2	0	0	0
chr14	107349540	7	0	2	4	0	1	0
chr15	102531392	15	3	2	9	0	1	0
chr16	90354753	10	0	2	7	0	0	0
chr17	81195210	19	2	10	7	0	0	0
chr18	78077248	4	1	2	1	0	0	0
chr19	59128983	22	0	8	13	1	0	0
chr2	243199373	21	4	5	12	0	0	0
chr20	63025520	7	0	3	4	0	0	0
chr21	48129895	1	0	1	0	0	0	0
chr22	51304566	7	1	1	5	0	0	0
chr3	198022430	21	2	8	11	0	0	0
chr4	191154276	19	2	6	10	0	0	0
chr5	180915260	10	0	4	6	0	0	0
chr6	171115067	19	1	9	7	0	1	0
chr7	159138663	13	1	3	9	0	0	0
chr8	146364022	12	3	3	5	0	0	0
chr9	141213431	8	1	2	4	0	0	0
chrX	155270560	9	1	3	4	0	1	0
chrY	59373566	0	0	0	0	0	0	0
		293

## Sheet: DO27871
Graph 1. SBS distribution						Graph 2. Impact on protein sequence					Graph 3. Stranded distribution of SBS								Panel 1. Trinucleotide sequence context of SBS on the genomic sequence
																			Count matrix											Frequency matrix
																							C>A	C>G	C>T	T>A	T>C	T>G					C>A	C>G	C>T	T>A	T>C	T>G
																						A_A	3	1	0	0	0	1				A_A	4.55	1.52	0	0	0	1.52
																						A_C	1	0	0	0	0	0				A_C	1.52	0	0	0	0	0
																						A_G	0	0	0	0	0	0				A_G	0	0	0	0	0	0
																						A_T	0	0	2	0	0	0				A_T	0	0	3.03	0	0	0
																						C_A	1	0	1	0	0	0				C_A	1.52	0	1.52	0	0	0
																						C_C	0	0	2	0	0	1				C_C	0	0	3.03	0	0	1.52
																						C_G	3	1	3	1	1	1				C_G	4.55	1.52	4.55	1.52	1.52	1.52
																						C_T	2	0	0	0	0	1				C_T	3.03	0	0	0	0	1.52
																						G_A	2	0	0	0	1	0				G_A	3.03	0	0	0	1.52	0
																						G_C	4	0	0	0	0	0				G_C	6.06	0	0	0	0	0
																						G_G	3	0	3	0	0	0				G_G	4.55	0	4.55	0	0	0
																						G_T	4	1	0	0	0	0				G_T	6.06	1.52	0	0	0	0
																						T_A	0	2	7	0	0	0				T_A	0	3.03	10.61	0	0	0
																						T_C	0	1	1	0	0	0				T_C	0	1.52	1.52	0	0	0
																						T_G	0	0	2	0	0	0				T_G	0	0	3.03	0	0	0
																						T_T	1	4	3	0	1	0				T_T	1.52	6.06	4.55	0	1.52	0
																							24	10	24	1	3	4					36.39	15.17	36.39	1.52	4.56	6.08
																													Mutation spectra frequency
											Table 3. Significance of the strand biases
Table 1. Frequency and counts of all SBS						Table 2. Frequency and counts of functional impact					Mutation Type	Non-Tr/Tr	Non-Tr	Tr	P-value	FDR q value	95% CI
Mutation type	Percentage	Count				RefSeq gene		Percent	Count		C>A	1.67	15	9	0.307	1	[0.41-0.8]
C:G>A:T	36.36	24				NA		2.94	2		C>G	1	5	5	1	1	NA
C:G>G:C	15.15	10				frameshift block substitution		0	0		C>T	0.71	10	14	0.54	1	[0.23-0.63]
C:G>T:A	36.36	24				frameshift deletion		0	0		T>A	0	1	0	1	1	[0.05-1]
T:A>A:T	1.52	1				frameshift insertion		1.47	1		T>C	0	0	3	0.248	1	[0-0.69]
T:A>C:G	4.55	3				frameshift substitution		0	0		T>G	1	2	2	1	1	[0.15-0.85]
T:A>G:C	6.06	4				nonframeshift block substitution		0	0		Warning message: chi-squarred approximation may be incorrect because the number of SBS
		66				nonframeshift deletion		1.47	1		on Non-transcribed and transcribed strand is lower than 10
						nonframeshift insertion		0	0
						nonframeshift substitution		0	0		Table 3. Significance of the strand biases
						nonsynonymous SNV		70.59	48		Mutation Type	Non-Tr/Tr	Non-Tr	Tr	P-value	FDR q value	95% CI
						stopgain		2.94	2		G>T	0.6	9	15	0.307	1	[0.41-0.8]
						stoploss		0	0		G>C	1	5	5	1	1	NA
						synonymous SNV		20.59	14		G>A	1.4	14	10	0.54	1	[0.23-0.63]
						unknown		0	0		A>T	0	0	1	1	1	[0.05-1]
									68		A>G	0	3	0	0.248	1	[0-0.69]
											A>C	1	2	2	1	1	[0.15-0.85]
Table 4. SBS distribution by functional region																			Panel 2. Stranded analysis of trinucleotide sequence context of SBS
		C:G>A:T		C:G>G:C		C:G>T:A		T:A>A:T		T:A>C:G		T:A>G:C
Segment	Total SBS	%	#	%	#	%	#	%	#	%	#	%	#						Count matrix
UTR5	0	0	0	0	0	0	0	0	0	0	0	0	0							C>A		C>G		C>T		T>A		T>C		T>G
exonic	64	35.94	23	15.62	10	37.5	24	1.56	1	3.12	2	6.25	4							NonTr	Tr	NonTr	Tr	NonTr	Tr	NonTr	Tr	NonTr	Tr	NonTr	Tr
intergenic	0	0	0	0	0	0	0	0	0	0	0	0	0						A_A	1	2	1	0	0	0	0	0	0	1	0	0
intronic	0	0	0	0	0	0	0	0	0	0	0	0	0						A_C	0	1	0	0	0	0	0	0	0	0	0	0
ncRNA_exonic	1	100	1	0	0	0	0	0	0	0	0	0	0						A_G	0	0	0	0	0	0	0	0	0	0	1	0
ncRNA_splicing	0	0	0	0	0	0	0	0	0	0	0	0	0						A_T	0	0	0	0	1	1	0	0	0	0	0	0
splicing	1	0	0	0	0	0	0	0	0	0	1	0	0						C_A	1	0	0	0	1	0	0	0	0	0	0	0
upstream	0	0	0	0	0	0	0	0	0	0	0	0	0						C_C	0	0	0	0	1	1	0	0	0	0	1	0
	66	36.36	24	15.15	10	36.36	24	1.52	1	4.55	3	6.06	4						C_G	1	2	0	1	0	3	1	0	0	1	0	1
																			C_T	2	0	0	0	0	0	0	0	0	0	0	0
																			G_A	1	1	0	0	0	0	0	0	0	0	0	0
Table 5. Strand bias by functional region																			G_C	4	0	0	0	0	0	0	0	0	0	0	0
																			G_G	2	1	0	0	2	1	0	0	0	0	0	0
		C>A				C>G				C>T									G_T	3	1	0	1	0	0	0	0	0	0	0	0
Segment	Non-Tr/Tr	Non-Tr	Tr		Non-Tr/Tr	Non-Tr	Tr		Non-Tr/Tr	Non-Tr	Tr								T_A	0	0	1	1	3	4	0	0	0	0	0	0
UTR5	0	0	0		0	0	0		0	0	0								T_C	0	0	0	1	0	1	0	0	0	1	0	0
exonic	1.56	14	9		1	5	5		0.71	10	14								T_G	0	0	0	0	1	1	0	0	0	0	0	0
intergenic	0	0	0		0	0	0		0	0	0								T_T	0	1	3	1	1	2	0	0	0	0	0	1
intronic	0	0	0		0	0	0		0	0	0									15	9	5	5	10	14	1	0	0	3	2	2	66
ncRNA_exonic	0	1	0		0	0	0		0	0	0
ncRNA_splicing	0	0	0		0	0	0		0	0	0								Frequency matrix
splicing	0	0	0		0	0	0		0	0	0									C>A		C>G		C>T		T>A		T>C		T>G
upstream	0	0	0		0	0	0		0	0	0									NonTr	Tr	NonTr	Tr	NonTr	Tr	NonTr	Tr	NonTr	Tr	NonTr	Tr
																			A_A	1.52	3.03	1.52	0	0	0	0	0	0	1.52	0	0
		T>A				T>C				T>G									A_C	0	1.52	0	0	0	0	0	0	0	0	0	0
Segment	Non-Tr/Tr	Non-Tr	Tr		Non-Tr/Tr	Non-Tr	Tr		Non-Tr/Tr	Non-Tr	Tr								A_G	0	0	0	0	0	0	0	0	0	0	1.52	0
UTR5	0	0	0		0	0	0		0	0	0								A_T	0	0	0	0	1.52	1.52	0	0	0	0	0	0
exonic	0	1	0		0	0	2		1	2	2								C_A	1.52	0	0	0	1.52	0	0	0	0	0	0	0
intergenic	0	0	0		0	0	0		0	0	0								C_C	0	0	0	0	1.52	1.52	0	0	0	0	1.52	0
intronic	0	0	0		0	0	0		0	0	0								C_G	1.52	3.03	0	1.52	0	4.55	1.52	0	0	1.52	0	1.52
ncRNA_exonic	0	0	0		0	0	0		0	0	0								C_T	3.03	0	0	0	0	0	0	0	0	0	0	0
ncRNA_splicing	0	0	0		0	0	0		0	0	0								G_A	1.52	1.52	0	0	0	0	0	0	0	0	0	0
splicing	0	0	0		0	0	1		0	0	0								G_C	6.06	0	0	0	0	0	0	0	0	0	0	0
upstream	0	0	0		0	0	0		0	0	0								G_G	3.03	1.52	0	0	3.03	1.52	0	0	0	0	0	0
																			G_T	4.55	1.52	0	1.52	0	0	0	0	0	0	0	0
																			T_A	0	0	1.52	1.52	4.55	6.06	0	0	0	0	0	0
																			T_C	0	0	0	1.52	0	1.52	0	0	0	1.52	0	0
Table 6. SBS distribution per chromosome																			T_G	0	0	0	0	1.52	1.52	0	0	0	0	0	0
																			T_T	0	1.52	4.55	1.52	1.52	3.03	0	0	0	0	0	1.52
																				22.75	13.66	7.59	7.6	15.18	21.24	1.52	0	0	4.56	3.04	3.04
	Pearson	0.04	-0.02	0.01	0.23	-0.26	0.12	-0.08
Chr	Size	All SBS	C:G>A:T	C:G>G:C	C:G>T:A	T:A>A:T	T:A>C:G	T:A>G:C
chr1	249250621	5	1	1	2	0	0	1
chr10	135534747	2	2	0	0	0	0	0
chr11	135006516	5	1	2	2	0	0	0
chr12	133851895	2	1	0	1	0	0	0
chr13	115169878	4	0	1	2	0	1	0
chr14	107349540	2	1	0	1	0	0	0
chr15	102531392	0	0	0	0	0	0	0
chr16	90354753	4	2	0	2	0	0	0
chr17	81195210	7	2	1	1	0	0	2
chr18	78077248	1	0	1	0	0	0	0
chr19	59128983	10	5	1	2	1	0	1
chr2	243199373	2	0	1	1	0	0	0
chr20	63025520	1	0	0	1	0	0	0
chr21	48129895	1	0	0	1	0	0	0
chr22	51304566	1	0	1	0	0	0	0
chr3	198022430	1	0	0	1	0	0	0
chr4	191154276	2	2	0	0	0	0	0
chr5	180915260	7	3	0	3	0	1	0
chr6	171115067	3	1	0	2	0	0	0
chr7	159138663	2	0	1	1	0	0	0
chr8	146364022	2	0	0	1	0	1	0
chr9	141213431	4	3	0	0	0	0	0
chrX	155270560	0	0	0	0	0	0	0
chrY	59373566	0	0	0	0	0	0	0
		66

## Sheet: DO27873
Graph 1. SBS distribution						Graph 2. Impact on protein sequence					Graph 3. Stranded distribution of SBS								Panel 1. Trinucleotide sequence context of SBS on the genomic sequence
																			Count matrix											Frequency matrix
																							C>A	C>G	C>T	T>A	T>C	T>G					C>A	C>G	C>T	T>A	T>C	T>G
																						A_A	0	0	1	0	0	1				A_A	0	0	1.72	0	0	1.72
																						A_C	2	0	0	0	0	0				A_C	3.45	0	0	0	0	0
																						A_G	2	0	5	0	0	0				A_G	3.45	0	8.62	0	0	0
																						A_T	1	0	0	0	0	0				A_T	1.72	0	0	0	0	0
																						C_A	0	0	3	0	0	0				C_A	0	0	5.17	0	0	0
																						C_C	2	0	0	0	0	0				C_C	3.45	0	0	0	0	0
																						C_G	1	0	4	0	0	0				C_G	1.72	0	6.9	0	0	0
																						C_T	4	0	1	0	0	0				C_T	6.9	0	1.72	0	0	0
																						G_A	5	0	1	0	1	0				G_A	8.62	0	1.72	0	1.72	0
																						G_C	4	0	1	0	0	0				G_C	6.9	0	1.72	0	0	0
																						G_G	0	0	4	0	0	0				G_G	0	0	6.9	0	0	0
																						G_T	3	0	1	0	1	0				G_T	5.17	0	1.72	0	1.72	0
																						T_A	1	0	1	0	0	0				T_A	1.72	0	1.72	0	0	0
																						T_C	1	0	1	0	0	0				T_C	1.72	0	1.72	0	0	0
																						T_G	2	0	2	0	0	0				T_G	3.45	0	3.45	0	0	0
																						T_T	1	0	1	0	0	0				T_T	1.72	0	1.72	0	0	0
																							29	0	26	0	2	1					49.99	0	44.8	0	3.44	1.72
																													Mutation spectra frequency
											Table 3. Significance of the strand biases
Table 1. Frequency and counts of all SBS						Table 2. Frequency and counts of functional impact					Mutation Type	Non-Tr/Tr	Non-Tr	Tr	P-value	FDR q value	95% CI
Mutation type	Percentage	Count				RefSeq gene		Percent	Count		C>A	1.07	15	14	1	1	[0.33-0.7]
C:G>A:T	50	29				NA		1.69	1		C>G	0	0	0	NA	NA	NA
C:G>G:C	0	0				frameshift block substitution		0	0		C>T	0.73	11	15	0.556	1	[0.24-0.63]
C:G>T:A	44.83	26				frameshift deletion		0	0		T>A	0	0	0	NA	NA	NA
T:A>A:T	0	0				frameshift insertion		1.69	1		T>C	1	1	1	1	1	[0.09-0.91]
T:A>C:G	3.45	2				frameshift substitution		0	0		T>G	0	1	0	1	1	[0.05-1]
T:A>G:C	1.72	1				nonframeshift block substitution		0	0		Warning message: chi-squarred approximation may be incorrect because the number of SBS
		58				nonframeshift deletion		0	0		on Non-transcribed and transcribed strand is lower than 10
						nonframeshift insertion		0	0
						nonframeshift substitution		0	0		Table 3. Significance of the strand biases
						nonsynonymous SNV		57.63	34		Mutation Type	Non-Tr/Tr	Non-Tr	Tr	P-value	FDR q value	95% CI
						stopgain		10.17	6		G>T	0.93	14	15	1	1	[0.33-0.7]
						stoploss		0	0		G>C	0	0	0	NA	NA	NA
						synonymous SNV		28.81	17		G>A	1.36	15	11	0.556	1	[0.24-0.63]
						unknown		0	0		A>T	0	0	0	NA	NA	NA
									59		A>G	1	1	1	1	1	[0.09-0.91]
											A>C	0	0	1	1	1	[0.05-1]
Table 4. SBS distribution by functional region																			Panel 2. Stranded analysis of trinucleotide sequence context of SBS
		C:G>A:T		C:G>G:C		C:G>T:A		T:A>A:T		T:A>C:G		T:A>G:C
Segment	Total SBS	%	#	%	#	%	#	%	#	%	#	%	#						Count matrix
UTR5	0	0	0	0	0	0	0	0	0	0	0	0	0							C>A		C>G		C>T		T>A		T>C		T>G
exonic	57	49.12	28	0	0	45.61	26	0	0	3.51	2	1.75	1							NonTr	Tr	NonTr	Tr	NonTr	Tr	NonTr	Tr	NonTr	Tr	NonTr	Tr
intergenic	0	0	0	0	0	0	0	0	0	0	0	0	0						A_A	0	0	0	0	0	1	0	0	0	0	0	0
intronic	0	0	0	0	0	0	0	0	0	0	0	0	0						A_C	1	1	0	0	0	0	0	0	0	0	0	0
ncRNA_exonic	0	0	0	0	0	0	0	0	0	0	0	0	0						A_G	0	2	0	0	1	4	0	0	0	0	0	0
ncRNA_splicing	0	0	0	0	0	0	0	0	0	0	0	0	0						A_T	0	1	0	0	0	0	0	0	0	0	0	0
splicing	1	100	1	0	0	0	0	0	0	0	0	0	0						C_A	0	0	0	0	3	0	0	0	0	0	0	0
upstream	0	0	0	0	0	0	0	0	0	0	0	0	0						C_C	2	0	0	0	0	0	0	0	0	0	0	0
	58	50	29	0	0	44.83	26	0	0	3.45	2	1.72	1						C_G	1	0	0	0	1	3	0	0	0	0	0	0
																			C_T	2	2	0	0	1	0	0	0	0	0	0	0
																			G_A	2	3	0	0	0	1	0	0	0	0	0	0
Table 5. Strand bias by functional region																			G_C	3	1	0	0	0	1	0	0	0	0	0	0
																			G_G	0	0	0	0	1	3	0	0	0	0	0	0
		C>A				C>G				C>T									G_T	0	3	0	0	0	1	0	0	1	0	0	0
Segment	Non-Tr/Tr	Non-Tr	Tr		Non-Tr/Tr	Non-Tr	Tr		Non-Tr/Tr	Non-Tr	Tr								T_A	1	0	0	0	1	0	0	0	0	0	0	0
UTR5	0	0	0		0	0	0		0	0	0								T_C	0	1	0	0	1	0	0	0	0	1	0	0
exonic	1.15	15	13		0	0	0		0.73	11	15								T_G	2	0	0	0	2	0	0	0	0	0	0	0
intergenic	0	0	0		0	0	0		0	0	0								T_T	1	0	0	0	0	1	0	0	0	0	1	0
intronic	0	0	0		0	0	0		0	0	0									15	14	0	0	11	15	0	0	1	1	1	0	58
ncRNA_exonic	0	0	0		0	0	0		0	0	0
ncRNA_splicing	0	0	0		0	0	0		0	0	0								Frequency matrix
splicing	0	0	1		0	0	0		0	0	0									C>A		C>G		C>T		T>A		T>C		T>G
upstream	0	0	0		0	0	0		0	0	0									NonTr	Tr	NonTr	Tr	NonTr	Tr	NonTr	Tr	NonTr	Tr	NonTr	Tr
																			A_A	0	0	0	0	0	1.72	0	0	0	0	0	0
		T>A				T>C				T>G									A_C	1.72	1.72	0	0	0	0	0	0	0	0	0	0
Segment	Non-Tr/Tr	Non-Tr	Tr		Non-Tr/Tr	Non-Tr	Tr		Non-Tr/Tr	Non-Tr	Tr								A_G	0	3.45	0	0	1.72	6.9	0	0	0	0	0	0
UTR5	0	0	0		0	0	0		0	0	0								A_T	0	1.72	0	0	0	0	0	0	0	0	0	0
exonic	0	0	0		1	1	1		0	1	0								C_A	0	0	0	0	5.17	0	0	0	0	0	0	0
intergenic	0	0	0		0	0	0		0	0	0								C_C	3.45	0	0	0	0	0	0	0	0	0	0	0
intronic	0	0	0		0	0	0		0	0	0								C_G	1.72	0	0	0	1.72	5.17	0	0	0	0	0	0
ncRNA_exonic	0	0	0		0	0	0		0	0	0								C_T	3.45	3.45	0	0	1.72	0	0	0	0	0	0	0
ncRNA_splicing	0	0	0		0	0	0		0	0	0								G_A	3.45	5.17	0	0	0	1.72	0	0	0	0	0	0
splicing	0	0	0		0	0	0		0	0	0								G_C	5.17	1.72	0	0	0	1.72	0	0	0	0	0	0
upstream	0	0	0		0	0	0		0	0	0								G_G	0	0	0	0	1.72	5.17	0	0	0	0	0	0
																			G_T	0	5.17	0	0	0	1.72	0	0	1.72	0	0	0
																			T_A	1.72	0	0	0	1.72	0	0	0	0	0	0	0
																			T_C	0	1.72	0	0	1.72	0	0	0	0	1.72	0	0
Table 6. SBS distribution per chromosome																			T_G	3.45	0	0	0	3.45	0	0	0	0	0	0	0
																			T_T	1.72	0	0	0	0	1.72	0	0	0	0	1.72	0
																				25.85	24.12	0	0	18.94	25.84	0	0	1.72	1.72	1.72	0
	Pearson	0.47	0.28	0	0.55	0	0.02	0.06
Chr	Size	All SBS	C:G>A:T	C:G>G:C	C:G>T:A	T:A>A:T	T:A>C:G	T:A>G:C
chr1	249250621	8	4	0	4	0	0	0
chr10	135534747	0	0	0	0	0	0	0
chr11	135006516	4	1	0	2	0	1	0
chr12	133851895	2	0	0	1	0	1	0
chr13	115169878	0	0	0	0	0	0	0
chr14	107349540	3	3	0	0	0	0	0
chr15	102531392	2	1	0	1	0	0	0
chr16	90354753	4	3	0	1	0	0	0
chr17	81195210	2	0	0	2	0	0	0
chr18	78077248	0	0	0	0	0	0	0
chr19	59128983	5	3	0	2	0	0	0
chr2	243199373	4	2	0	2	0	0	0
chr20	63025520	2	1	0	0	0	0	0
chr21	48129895	2	1	0	1	0	0	0
chr22	51304566	1	1	0	0	0	0	0
chr3	198022430	3	1	0	2	0	0	0
chr4	191154276	3	0	0	3	0	0	0
chr5	180915260	2	1	0	1	0	0	0
chr6	171115067	3	2	0	1	0	0	0
chr7	159138663	1	1	0	0	0	0	0
chr8	146364022	3	2	0	0	0	0	1
chr9	141213431	4	2	0	2	0	0	0
chrX	155270560	1	0	0	1	0	0	0
chrY	59373566	0	0	0	0	0	0	0
		58

## Sheet: DO27875
Graph 1. SBS distribution						Graph 2. Impact on protein sequence					Graph 3. Stranded distribution of SBS								Panel 1. Trinucleotide sequence context of SBS on the genomic sequence
																			Count matrix											Frequency matrix
																							C>A	C>G	C>T	T>A	T>C	T>G					C>A	C>G	C>T	T>A	T>C	T>G
																						A_A	3	0	1	0	0	0				A_A	4.05	0	1.35	0	0	0
																						A_C	3	0	0	0	0	0				A_C	4.05	0	0	0	0	0
																						A_G	0	0	7	1	0	0				A_G	0	0	9.46	1.35	0	0
																						A_T	1	0	1	0	0	0				A_T	1.35	0	1.35	0	0	0
																						C_A	3	0	4	0	0	0				C_A	4.05	0	5.41	0	0	0
																						C_C	2	0	0	0	0	1				C_C	2.7	0	0	0	0	1.35
																						C_G	4	0	5	0	0	0				C_G	5.41	0	6.76	0	0	0
																						C_T	0	0	2	0	0	0				C_T	0	0	2.7	0	0	0
																						G_A	0	0	1	1	0	0				G_A	0	0	1.35	1.35	0	0
																						G_C	3	1	1	0	0	0				G_C	4.05	1.35	1.35	0	0	0
																						G_G	2	0	1	0	0	1				G_G	2.7	0	1.35	0	0	1.35
																						G_T	4	1	0	0	2	0				G_T	5.41	1.35	0	0	2.7	0
																						T_A	1	0	2	0	0	0				T_A	1.35	0	2.7	0	0	0
																						T_C	0	0	3	0	0	0				T_C	0	0	4.05	0	0	0
																						T_G	3	0	3	0	0	0				T_G	4.05	0	4.05	0	0	0
																						T_T	2	1	3	0	0	0				T_T	2.7	1.35	4.05	0	0	0
																							31	3	34	2	2	2					41.87	4.05	45.93	2.7	2.7	2.7
																													Mutation spectra frequency
											Table 3. Significance of the strand biases
Table 1. Frequency and counts of all SBS						Table 2. Frequency and counts of functional impact					Mutation Type	Non-Tr/Tr	Non-Tr	Tr	P-value	FDR q value	95% CI
Mutation type	Percentage	Count				RefSeq gene		Percent	Count		C>A	0.94	15	16	1	1	[0.31-0.67]
C:G>A:T	41.89	31				NA		3.95	3		C>G	2	2	1	1	1	[0.13-0.98]
C:G>G:C	4.05	3				frameshift block substitution		0	0		C>T	0.89	16	18	0.864	1	[0.3-0.65]
C:G>T:A	45.95	34				frameshift deletion		1.32	1		T>A	1	1	1	1	1	[0.09-0.91]
T:A>A:T	2.7	2				frameshift insertion		0	0		T>C	0	0	2	0.48	1	[0-0.8]
T:A>C:G	2.7	2				frameshift substitution		0	0		T>G	0	2	0	0.48	1	[0.2-1]
T:A>G:C	2.7	2				nonframeshift block substitution		0	0		Warning message: chi-squarred approximation may be incorrect because the number of SBS
		74				nonframeshift deletion		1.32	1		on Non-transcribed and transcribed strand is lower than 10
						nonframeshift insertion		0	0
						nonframeshift substitution		0	0		Table 3. Significance of the strand biases
						nonsynonymous SNV		63.16	48		Mutation Type	Non-Tr/Tr	Non-Tr	Tr	P-value	FDR q value	95% CI
						stopgain		2.63	2		G>T	1.07	16	15	1	1	[0.31-0.67]
						stoploss		0	0		G>C	0.5	1	2	1	1	[0.13-0.98]
						synonymous SNV		26.32	20		G>A	1.12	18	16	0.864	1	[0.3-0.65]
						unknown		1.32	1		A>T	1	1	1	1	1	[0.09-0.91]
									76		A>G	0	2	0	0.48	1	[0-0.8]
											A>C	0	0	2	0.48	1	[0.2-1]
Table 4. SBS distribution by functional region																			Panel 2. Stranded analysis of trinucleotide sequence context of SBS
		C:G>A:T		C:G>G:C		C:G>T:A		T:A>A:T		T:A>C:G		T:A>G:C
Segment	Total SBS	%	#	%	#	%	#	%	#	%	#	%	#						Count matrix
UTR5	0	0	0	0	0	0	0	0	0	0	0	0	0							C>A		C>G		C>T		T>A		T>C		T>G
exonic	71	39.44	28	4.23	3	47.89	34	2.82	2	2.82	2	2.82	2							NonTr	Tr	NonTr	Tr	NonTr	Tr	NonTr	Tr	NonTr	Tr	NonTr	Tr
intergenic	0	0	0	0	0	0	0	0	0	0	0	0	0						A_A	0	3	0	0	1	0	0	0	0	0	0	0
intronic	0	0	0	0	0	0	0	0	0	0	0	0	0						A_C	2	1	0	0	0	0	0	0	0	1	0	0
ncRNA_exonic	1	100	1	0	0	0	0	0	0	0	0	0	0						A_G	0	0	0	0	3	4	0	1	0	0	0	0
ncRNA_splicing	0	0	0	0	0	0	0	0	0	0	0	0	0						A_T	0	1	0	0	0	1	0	0	0	0	0	0
splicing	2	100	2	0	0	0	0	0	0	0	0	0	0						C_A	1	2	0	0	1	3	0	0	0	0	0	0
upstream	0	0	0	0	0	0	0	0	0	0	0	0	0						C_C	0	2	0	0	0	0	0	0	0	0	0	0
	74	41.89	31	4.05	3	45.95	34	2.7	2	2.7	2	2.7	2						C_G	2	2	0	0	4	1	0	0	0	0	0	0
																			C_T	0	0	0	0	1	1	0	0	0	0	0	0
																			G_A	0	0	0	0	0	1	1	0	0	0	0	0
Table 5. Strand bias by functional region																			G_C	3	0	1	0	1	0	0	0	0	0	0	0
																			G_G	1	1	0	0	0	1	0	0	0	0	2	0
		C>A				C>G				C>T									G_T	3	1	0	1	0	0	0	0	0	1	0	0
Segment	Non-Tr/Tr	Non-Tr	Tr		Non-Tr/Tr	Non-Tr	Tr		Non-Tr/Tr	Non-Tr	Tr								T_A	1	0	0	0	2	0	0	0	0	0	0	0
UTR5	0	0	0		0	0	0		0	0	0								T_C	0	0	0	0	1	2	0	0	0	0	0	0
exonic	1	14	14		2	2	1		0.89	16	18								T_G	2	1	0	0	1	2	0	0	0	0	0	0
intergenic	0	0	0		0	0	0		0	0	0								T_T	0	2	1	0	1	2	0	0	0	0	0	0
intronic	0	0	0		0	0	0		0	0	0									15	16	2	1	16	18	1	1	0	2	2	0	74
ncRNA_exonic	0	1	0		0	0	0		0	0	0
ncRNA_splicing	0	0	0		0	0	0		0	0	0								Frequency matrix
splicing	0	0	2		0	0	0		0	0	0									C>A		C>G		C>T		T>A		T>C		T>G
upstream	0	0	0		0	0	0		0	0	0									NonTr	Tr	NonTr	Tr	NonTr	Tr	NonTr	Tr	NonTr	Tr	NonTr	Tr
																			A_A	0	4.05	0	0	1.35	0	0	0	0	0	0	0
		T>A				T>C				T>G									A_C	2.7	1.35	0	0	0	0	0	0	0	1.35	0	0
Segment	Non-Tr/Tr	Non-Tr	Tr		Non-Tr/Tr	Non-Tr	Tr		Non-Tr/Tr	Non-Tr	Tr								A_G	0	0	0	0	4.05	5.41	0	1.35	0	0	0	0
UTR5	0	0	0		0	0	0		0	0	0								A_T	0	1.35	0	0	0	1.35	0	0	0	0	0	0
exonic	1	1	1		0	0	2		0	2	0								C_A	1.35	2.7	0	0	1.35	4.05	0	0	0	0	0	0
intergenic	0	0	0		0	0	0		0	0	0								C_C	0	2.7	0	0	0	0	0	0	0	0	0	0
intronic	0	0	0		0	0	0		0	0	0								C_G	2.7	2.7	0	0	5.41	1.35	0	0	0	0	0	0
ncRNA_exonic	0	0	0		0	0	0		0	0	0								C_T	0	0	0	0	1.35	1.35	0	0	0	0	0	0
ncRNA_splicing	0	0	0		0	0	0		0	0	0								G_A	0	0	0	0	0	1.35	1.35	0	0	0	0	0
splicing	0	0	0		0	0	0		0	0	0								G_C	4.05	0	1.35	0	1.35	0	0	0	0	0	0	0
upstream	0	0	0		0	0	0		0	0	0								G_G	1.35	1.35	0	0	0	1.35	0	0	0	0	2.7	0
																			G_T	4.05	1.35	0	1.35	0	0	0	0	0	1.35	0	0
																			T_A	1.35	0	0	0	2.7	0	0	0	0	0	0	0
																			T_C	0	0	0	0	1.35	2.7	0	0	0	0	0	0
Table 6. SBS distribution per chromosome																			T_G	2.7	1.35	0	0	1.35	2.7	0	0	0	0	0	0
																			T_T	0	2.7	1.35	0	1.35	2.7	0	0	0	0	0	0
																				20.25	21.6	2.7	1.35	21.61	24.31	1.35	1.35	0	2.7	2.7	0
	Pearson	0.3	-0.15	-0.23	0.59	0.26	-0.12	-0.03
Chr	Size	All SBS	C:G>A:T	C:G>G:C	C:G>T:A	T:A>A:T	T:A>C:G	T:A>G:C
chr1	249250621	6	1	0	4	0	0	0
chr10	135534747	7	3	1	2	0	1	0
chr11	135006516	3	1	0	2	0	0	0
chr12	133851895	5	2	0	3	0	0	0
chr13	115169878	1	1	0	0	0	0	0
chr14	107349540	2	0	0	2	0	0	0
chr15	102531392	2	1	0	1	0	0	0
chr16	90354753	4	1	1	2	0	0	0
chr17	81195210	4	2	0	1	0	1	0
chr18	78077248	1	1	0	0	0	0	0
chr19	59128983	5	3	1	0	0	0	1
chr2	243199373	5	3	0	2	0	0	0
chr20	63025520	1	1	0	0	0	0	0
chr21	48129895	2	1	0	1	0	0	0
chr22	51304566	5	4	0	1	0	0	0
chr3	198022430	1	0	0	0	1	0	0
chr4	191154276	2	0	0	1	0	0	1
chr5	180915260	4	1	0	3	0	0	0
chr6	171115067	5	2	0	3	0	0	0
chr7	159138663	5	2	0	1	1	0	0
chr8	146364022	2	0	0	2	0	0	0
chr9	141213431	2	1	0	1	0	0	0
chrX	155270560	2	0	0	2	0	0	0
chrY	59373566	0	0	0	0	0	0	0
		74

## Sheet: DO27877
Graph 1. SBS distribution						Graph 2. Impact on protein sequence					Graph 3. Stranded distribution of SBS								Panel 1. Trinucleotide sequence context of SBS on the genomic sequence
																			Count matrix											Frequency matrix
																							C>A	C>G	C>T	T>A	T>C	T>G					C>A	C>G	C>T	T>A	T>C	T>G
																						A_A	2	0	1	0	2	1				A_A	2.74	0	1.37	0	2.74	1.37
																						A_C	2	0	0	0	1	0				A_C	2.74	0	0	0	1.37	0
																						A_G	1	0	2	0	0	0				A_G	1.37	0	2.74	0	0	0
																						A_T	2	0	0	1	1	0				A_T	2.74	0	0	1.37	1.37	0
																						C_A	2	0	0	0	0	1				C_A	2.74	0	0	0	0	1.37
																						C_C	3	2	2	0	0	0				C_C	4.11	2.74	2.74	0	0	0
																						C_G	1	0	5	1	0	0				C_G	1.37	0	6.85	1.37	0	0
																						C_T	1	0	0	0	2	0				C_T	1.37	0	0	0	2.74	0
																						G_A	2	0	1	0	0	0				G_A	2.74	0	1.37	0	0	0
																						G_C	2	0	1	0	0	0				G_C	2.74	0	1.37	0	0	0
																						G_G	2	0	5	0	1	1				G_G	2.74	0	6.85	0	1.37	1.37
																						G_T	4	0	2	0	0	0				G_T	5.48	0	2.74	0	0	0
																						T_A	2	0	0	1	0	0				T_A	2.74	0	0	1.37	0	0
																						T_C	2	0	1	0	0	0				T_C	2.74	0	1.37	0	0	0
																						T_G	1	0	3	0	0	0				T_G	1.37	0	4.11	0	0	0
																						T_T	4	0	2	0	0	0				T_T	5.48	0	2.74	0	0	0
																							33	2	25	3	7	3					45.21	2.74	34.25	4.11	9.59	4.11
																													Mutation spectra frequency
											Table 3. Significance of the strand biases
Table 1. Frequency and counts of all SBS						Table 2. Frequency and counts of functional impact					Mutation Type	Non-Tr/Tr	Non-Tr	Tr	P-value	FDR q value	95% CI
Mutation type	Percentage	Count				RefSeq gene		Percent	Count		C>A	1.06	17	16	1	1	[0.34-0.69]
C:G>A:T	45.21	33				NA		3.95	3		C>G	0	2	0	0.48	1	[0.2-1]
C:G>G:C	2.74	2				frameshift block substitution		0	0		C>T	0.92	12	13	1	1	[0.28-0.68]
C:G>T:A	34.25	25				frameshift deletion		1.32	1		T>A	0.5	1	2	1	1	[0.02-0.87]
T:A>A:T	4.11	3				frameshift insertion		1.32	1		T>C	0.75	3	4	1	1	[0.12-0.8]
T:A>C:G	9.59	7				frameshift substitution		0	0		T>G	0	0	3	0.248	1	[0-0.69]
T:A>G:C	4.11	3				nonframeshift block substitution		0	0		Warning message: chi-squarred approximation may be incorrect because the number of SBS
		73				nonframeshift deletion		1.32	1		on Non-transcribed and transcribed strand is lower than 10
						nonframeshift insertion		0	0
						nonframeshift substitution		0	0		Table 3. Significance of the strand biases
						nonsynonymous SNV		60.53	46		Mutation Type	Non-Tr/Tr	Non-Tr	Tr	P-value	FDR q value	95% CI
						stopgain		2.63	2		G>T	0.94	16	17	1	1	[0.34-0.69]
						stoploss		0	0		G>C	0	0	2	0.48	1	[0.2-1]
						synonymous SNV		27.63	21		G>A	1.08	13	12	1	1	[0.28-0.68]
						unknown		1.32	1		A>T	2	2	1	1	1	[0.02-0.87]
									76		A>G	1.33	4	3	1	1	[0.12-0.8]
											A>C	0	3	0	0.248	1	[0-0.69]
Table 4. SBS distribution by functional region																			Panel 2. Stranded analysis of trinucleotide sequence context of SBS
		C:G>A:T		C:G>G:C		C:G>T:A		T:A>A:T		T:A>C:G		T:A>G:C
Segment	Total SBS	%	#	%	#	%	#	%	#	%	#	%	#						Count matrix
UTR5	0	0	0	0	0	0	0	0	0	0	0	0	0							C>A		C>G		C>T		T>A		T>C		T>G
exonic	70	44.29	31	2.86	2	34.29	24	4.29	3	10	7	4.29	3							NonTr	Tr	NonTr	Tr	NonTr	Tr	NonTr	Tr	NonTr	Tr	NonTr	Tr
intergenic	0	0	0	0	0	0	0	0	0	0	0	0	0						A_A	2	0	0	0	1	0	0	0	1	1	0	1
intronic	0	0	0	0	0	0	0	0	0	0	0	0	0						A_C	1	1	0	0	0	0	0	0	0	0	0	0
ncRNA_exonic	1	0	0	0	0	0	1	0	0	0	0	0	0						A_G	0	1	0	0	2	0	0	0	2	0	0	0
ncRNA_splicing	0	0	0	0	0	0	0	0	0	0	0	0	0						A_T	0	2	0	0	0	0	0	1	0	1	0	0
splicing	2	100	2	0	0	0	0	0	0	0	0	0	0						C_A	2	0	0	0	0	0	0	0	0	0	0	0
upstream	0	0	0	0	0	0	0	0	0	0	0	0	0						C_C	1	2	2	0	1	1	0	0	0	1	0	0
	73	45.21	33	2.74	2	34.25	25	4.11	3	9.59	7	4.11	3						C_G	0	1	0	0	1	4	1	0	0	0	0	0
																			C_T	0	1	0	0	0	0	0	0	0	0	0	0
																			G_A	1	1	0	0	1	0	0	0	0	0	0	0
Table 5. Strand bias by functional region																			G_C	2	0	0	0	0	1	0	0	0	0	0	0
																			G_G	1	1	0	0	3	2	0	0	0	0	0	1
		C>A				C>G				C>T									G_T	3	1	0	0	2	0	0	0	0	1	0	0
Segment	Non-Tr/Tr	Non-Tr	Tr		Non-Tr/Tr	Non-Tr	Tr		Non-Tr/Tr	Non-Tr	Tr								T_A	0	2	0	0	0	0	0	1	0	0	0	0
UTR5	0	0	0		0	0	0		0	0	0								T_C	1	1	0	0	0	1	0	0	0	0	0	0
exonic	1.21	17	14		0	2	0		0.85	11	13								T_G	1	0	0	0	0	3	0	0	0	0	0	1
intergenic	0	0	0		0	0	0		0	0	0								T_T	2	2	0	0	1	1	0	0	0	0	0	0
intronic	0	0	0		0	0	0		0	0	0									17	16	2	0	12	13	1	2	3	4	0	3	73
ncRNA_exonic	0	0	0		0	0	0		0	1	0
ncRNA_splicing	0	0	0		0	0	0		0	0	0								Frequency matrix
splicing	0	0	2		0	0	0		0	0	0									C>A		C>G		C>T		T>A		T>C		T>G
upstream	0	0	0		0	0	0		0	0	0									NonTr	Tr	NonTr	Tr	NonTr	Tr	NonTr	Tr	NonTr	Tr	NonTr	Tr
																			A_A	2.74	0	0	0	1.37	0	0	0	1.37	1.37	0	1.37
		T>A				T>C				T>G									A_C	1.37	1.37	0	0	0	0	0	0	0	0	0	0
Segment	Non-Tr/Tr	Non-Tr	Tr		Non-Tr/Tr	Non-Tr	Tr		Non-Tr/Tr	Non-Tr	Tr								A_G	0	1.37	0	0	2.74	0	0	0	2.74	0	0	0
UTR5	0	0	0		0	0	0		0	0	0								A_T	0	2.74	0	0	0	0	0	1.37	0	1.37	0	0
exonic	0.5	1	2		0.75	3	4		0	0	3								C_A	2.74	0	0	0	0	0	0	0	0	0	0	0
intergenic	0	0	0		0	0	0		0	0	0								C_C	1.37	2.74	2.74	0	1.37	1.37	0	0	0	1.37	0	0
intronic	0	0	0		0	0	0		0	0	0								C_G	0	1.37	0	0	1.37	5.48	1.37	0	0	0	0	0
ncRNA_exonic	0	0	0		0	0	0		0	0	0								C_T	0	1.37	0	0	0	0	0	0	0	0	0	0
ncRNA_splicing	0	0	0		0	0	0		0	0	0								G_A	1.37	1.37	0	0	1.37	0	0	0	0	0	0	0
splicing	0	0	0		0	0	0		0	0	0								G_C	2.74	0	0	0	0	1.37	0	0	0	0	0	0
upstream	0	0	0		0	0	0		0	0	0								G_G	1.37	1.37	0	0	4.11	2.74	0	0	0	0	0	1.37
																			G_T	4.11	1.37	0	0	2.74	0	0	0	0	1.37	0	0
																			T_A	0	2.74	0	0	0	0	0	1.37	0	0	0	0
																			T_C	1.37	1.37	0	0	0	1.37	0	0	0	0	0	0
Table 6. SBS distribution per chromosome																			T_G	1.37	0	0	0	0	4.11	0	0	0	0	0	1.37
																			T_T	2.74	2.74	0	0	1.37	1.37	0	0	0	0	0	0
																				23.29	21.92	2.74	0	16.44	17.81	1.37	2.74	4.11	5.48	0	4.11
	Pearson	0.5	0.19	0.15	0.28	0.25	0.39	0.47
Chr	Size	All SBS	C:G>A:T	C:G>G:C	C:G>T:A	T:A>A:T	T:A>C:G	T:A>G:C
chr1	249250621	4	2	0	1	0	0	1
chr10	135534747	3	1	0	1	0	1	0
chr11	135006516	2	2	0	0	0	0	0
chr12	133851895	2	1	0	1	0	0	0
chr13	115169878	1	0	0	0	0	1	0
chr14	107349540	2	1	0	1	0	0	0
chr15	102531392	3	0	0	3	0	0	0
chr16	90354753	2	2	0	0	0	0	0
chr17	81195210	5	3	0	0	0	0	0
chr18	78077248	0	0	0	0	0	0	0
chr19	59128983	6	4	0	2	0	0	0
chr2	243199373	5	2	0	2	0	1	0
chr20	63025520	1	0	0	1	0	0	0
chr21	48129895	1	1	0	0	0	0	0
chr22	51304566	1	0	0	1	0	0	0
chr3	198022430	3	1	0	0	1	0	0
chr4	191154276	3	0	0	1	0	1	1
chr5	180915260	6	3	0	1	0	2	0
chr6	171115067	4	1	1	2	0	0	0
chr7	159138663	5	0	0	3	1	0	1
chr8	146364022	6	2	1	1	1	1	0
chr9	141213431	4	2	0	2	0	0	0
chrX	155270560	7	5	0	2	0	0	0
chrY	59373566	0	0	0	0	0	0	0
		73

## Sheet: DO27879
Graph 1. SBS distribution						Graph 2. Impact on protein sequence					Graph 3. Stranded distribution of SBS								Panel 1. Trinucleotide sequence context of SBS on the genomic sequence
																			Count matrix											Frequency matrix
																							C>A	C>G	C>T	T>A	T>C	T>G					C>A	C>G	C>T	T>A	T>C	T>G
																						A_A	0	2	0	0	0	0				A_A	0	0.54	0	0	0	0
																						A_C	1	0	0	0	0	0				A_C	0.27	0	0	0	0	0
																						A_G	1	1	2	0	0	1				A_G	0.27	0.27	0.54	0	0	0.27
																						A_T	0	0	0	0	0	0				A_T	0	0	0	0	0	0
																						C_A	2	2	1	0	0	0				C_A	0.54	0.54	0.27	0	0	0
																						C_C	0	0	0	0	1	0				C_C	0	0	0	0	0.27	0
																						C_G	0	1	9	0	0	0				C_G	0	0.27	2.45	0	0	0
																						C_T	0	2	1	0	0	0				C_T	0	0.54	0.27	0	0	0
																						G_A	2	1	2	0	0	0				G_A	0.54	0.27	0.54	0	0	0
																						G_C	4	0	1	0	0	0				G_C	1.09	0	0.27	0	0	0
																						G_G	2	0	2	0	0	0				G_G	0.54	0	0.54	0	0	0
																						G_T	4	1	2	0	0	0				G_T	1.09	0.27	0.54	0	0	0
																						T_A	2	74	74	0	0	0				T_A	0.54	20.16	20.16	0	0	0
																						T_C	1	26	19	0	3	0				T_C	0.27	7.08	5.18	0	0.82	0
																						T_G	1	7	21	0	0	0				T_G	0.27	1.91	5.72	0	0	0
																						T_T	2	70	19	0	0	0				T_T	0.54	19.07	5.18	0	0	0
																							22	187	153	0	4	1					5.96	50.92	41.66	0	1.09	0.27
																													Mutation spectra frequency
											Table 3. Significance of the strand biases
Table 1. Frequency and counts of all SBS						Table 2. Frequency and counts of functional impact					Mutation Type	Non-Tr/Tr	Non-Tr	Tr	P-value	FDR q value	95% CI
Mutation type	Percentage	Count				RefSeq gene		Percent	Count		C>A	0.69	9	13	0.522	1	[0.21-0.63]
C:G>A:T	5.99	22				NA		1.35	5		C>G	0.57	68	119	0	0.075	[0.3-0.44]
C:G>G:C	50.95	187				frameshift block substitution		0	0		C>T	0.97	75	77	0.935	1	[0.41-0.58]
C:G>T:A	41.69	153				frameshift deletion		0.54	2		T>A	0	0	0	NA	NA	NA
T:A>A:T	0	0				frameshift insertion		0	0		T>C	0.33	1	3	0.617	1	[0.01-0.78]
T:A>C:G	1.09	4				frameshift substitution		0	0		T>G	0	1	0	1	1	[0.05-1]
T:A>G:C	0.27	1				nonframeshift block substitution		0	0		Warning message: chi-squarred approximation may be incorrect because the number of SBS
		367				nonframeshift deletion		0	0		on Non-transcribed and transcribed strand is lower than 10
						nonframeshift insertion		0.27	1
						nonframeshift substitution		0	0		Table 3. Significance of the strand biases
						nonsynonymous SNV		72.7	269		Mutation Type	Non-Tr/Tr	Non-Tr	Tr	P-value	FDR q value	95% CI
						stopgain		3.51	13		G>T	1.44	13	9	0.522	1	[0.21-0.63]
						stoploss		0	0		G>C	1.75	119	68	0	0.075	[0.3-0.44]
						synonymous SNV		20.81	77		G>A	1.03	77	75	0.935	1	[0.41-0.58]
						unknown		0.81	3		A>T	0	0	0	NA	NA	NA
									370		A>G	3	3	1	0.617	1	[0.01-0.78]
											A>C	0	0	1	1	1	[0.05-1]
Table 4. SBS distribution by functional region																			Panel 2. Stranded analysis of trinucleotide sequence context of SBS
		C:G>A:T		C:G>G:C		C:G>T:A		T:A>A:T		T:A>C:G		T:A>G:C
Segment	Total SBS	%	#	%	#	%	#	%	#	%	#	%	#						Count matrix
UTR5	0	0	0	0	0	0	0	0	0	0	0	0	0							C>A		C>G		C>T		T>A		T>C		T>G
exonic	362	6.08	22	50.55	183	41.99	152	0	0	1.1	4	0.28	1							NonTr	Tr	NonTr	Tr	NonTr	Tr	NonTr	Tr	NonTr	Tr	NonTr	Tr
intergenic	0	0	0	0	0	0	0	0	0	0	0	0	0						A_A	0	0	1	1	0	0	0	0	0	0	0	0
intronic	0	0	0	0	0	0	0	0	0	0	0	0	0						A_C	1	0	0	0	0	0	0	0	0	0	0	0
ncRNA_exonic	3	0	0	0	2	0	1	0	0	0	0	0	0						A_G	0	1	0	1	1	1	0	0	0	0	0	0
ncRNA_splicing	0	0	0	0	0	0	0	0	0	0	0	0	0						A_T	0	0	0	0	0	0	0	0	0	0	0	0
splicing	2	0	0	0	2	0	0	0	0	0	0	0	0						C_A	1	1	1	1	1	0	0	0	0	0	0	0
upstream	0	0	0	0	0	0	0	0	0	0	0	0	0						C_C	0	0	0	0	0	0	0	0	0	1	0	0
	367	5.99	22	50.95	187	41.69	153	0	0	1.09	4	0.27	1						C_G	0	0	0	1	6	3	0	0	0	0	0	0
																			C_T	0	0	0	2	0	1	0	0	0	0	1	0
																			G_A	0	2	0	1	1	1	0	0	0	1	0	0
Table 5. Strand bias by functional region																			G_C	3	1	0	0	0	1	0	0	0	0	0	0
																			G_G	0	2	0	0	0	2	0	0	0	0	0	0
		C>A				C>G				C>T									G_T	2	2	0	1	1	1	0	0	0	0	0	0
Segment	Non-Tr/Tr	Non-Tr	Tr		Non-Tr/Tr	Non-Tr	Tr		Non-Tr/Tr	Non-Tr	Tr								T_A	1	1	29	45	39	34	0	0	0	0	0	0
UTR5	0	0	0		0	0	0		0	0	0								T_C	0	1	11	15	8	11	0	0	1	1	0	0
exonic	0.69	9	13		0.56	66	117		0.96	74	77								T_G	0	1	3	4	11	10	0	0	0	0	0	0
intergenic	0	0	0		0	0	0		0	0	0								T_T	1	1	23	47	7	12	0	0	0	0	0	0
intronic	0	0	0		0	0	0		0	0	0									9	13	68	119	75	77	0	0	1	3	1	0	366
ncRNA_exonic	0	0	0		0	2	0		0	1	0
ncRNA_splicing	0	0	0		0	0	0		0	0	0								Frequency matrix
splicing	0	0	0		0	0	2		0	0	0									C>A		C>G		C>T		T>A		T>C		T>G
upstream	0	0	0		0	0	0		0	0	0									NonTr	Tr	NonTr	Tr	NonTr	Tr	NonTr	Tr	NonTr	Tr	NonTr	Tr
																			A_A	0	0	0.27	0.27	0	0	0	0	0	0	0	0
		T>A				T>C				T>G									A_C	0.27	0	0	0	0	0	0	0	0	0	0	0
Segment	Non-Tr/Tr	Non-Tr	Tr		Non-Tr/Tr	Non-Tr	Tr		Non-Tr/Tr	Non-Tr	Tr								A_G	0	0.27	0	0.27	0.27	0.27	0	0	0	0	0	0
UTR5	0	0	0		0	0	0		0	0	0								A_T	0	0	0	0	0	0	0	0	0	0	0	0
exonic	0	0	0		0.33	1	3		0	1	0								C_A	0.27	0.27	0.27	0.27	0.27	0	0	0	0	0	0	0
intergenic	0	0	0		0	0	0		0	0	0								C_C	0	0	0	0	0	0	0	0	0	0.27	0	0
intronic	0	0	0		0	0	0		0	0	0								C_G	0	0	0	0.27	1.64	0.82	0	0	0	0	0	0
ncRNA_exonic	0	0	0		0	0	0		0	0	0								C_T	0	0	0	0.55	0	0.27	0	0	0	0	0.27	0
ncRNA_splicing	0	0	0		0	0	0		0	0	0								G_A	0	0.55	0	0.27	0.27	0.27	0	0	0	0.27	0	0
splicing	0	0	0		0	0	0		0	0	0								G_C	0.82	0.27	0	0	0	0.27	0	0	0	0	0	0
upstream	0	0	0		0	0	0		0	0	0								G_G	0	0.55	0	0	0	0.55	0	0	0	0	0	0
																			G_T	0.55	0.55	0	0.27	0.27	0.27	0	0	0	0	0	0
																			T_A	0.27	0.27	7.92	12.3	10.66	9.29	0	0	0	0	0	0
																			T_C	0	0.27	3.01	4.1	2.19	3.01	0	0	0.27	0.27	0	0
Table 6. SBS distribution per chromosome																			T_G	0	0.27	0.82	1.09	3.01	2.73	0	0	0	0	0	0
																			T_T	0.27	0.27	6.28	12.84	1.91	3.28	0	0	0	0	0	0
																				2.45	3.54	18.57	32.5	20.49	21.03	0	0	0.27	0.81	0.27	0
	Pearson	0.8	0.26	0.83	0.7	0	0.27	0.02
Chr	Size	All SBS	C:G>A:T	C:G>G:C	C:G>T:A	T:A>A:T	T:A>C:G	T:A>G:C
chr1	249250621	47	1	22	21	0	1	0
chr10	135534747	14	2	9	3	0	0	0
chr11	135006516	22	1	12	8	0	0	1
chr12	133851895	21	0	10	11	0	0	0
chr13	115169878	7	1	4	2	0	0	0
chr14	107349540	12	0	8	4	0	0	0
chr15	102531392	12	2	5	5	0	0	0
chr16	90354753	17	1	4	10	0	1	0
chr17	81195210	19	2	9	8	0	0	0
chr18	78077248	5	0	5	0	0	0	0
chr19	59128983	18	2	7	9	0	0	0
chr2	243199373	31	3	18	10	0	0	0
chr20	63025520	4	0	4	0	0	0	0
chr21	48129895	0	0	0	0	0	0	0
chr22	51304566	3	0	1	2	0	0	0
chr3	198022430	17	0	9	8	0	0	0
chr4	191154276	19	0	10	9	0	0	0
chr5	180915260	18	1	6	11	0	0	0
chr6	171115067	22	1	13	7	0	1	0
chr7	159138663	21	2	9	10	0	0	0
chr8	146364022	13	1	7	4	0	1	0
chr9	141213431	12	2	7	3	0	0	0
chrX	155270560	16	0	8	8	0	0	0
chrY	59373566	0	0	0	0	0	0	0
		367

[truncated: 100 more sheets: DO27881, DO27883, DO27885, DO27887, DO27889, DO27891, DO27893, DO27895, DO27897, DO27899, DO27901, DO27903, DO27905, DO27907, DO27909, DO27911, DO27913, DO27915, DO27917, DO27919 …]
